# Supplementary material for: How do undergraduates cope with anxiety resulting from active learning practices in introductory biology?
Source: PLoS One. 2020 Aug 12;15(8):e0236558. doi: 10.1371/journal.pone.0236558 (PMC7423088; doi:10.1371/journal.pone.0236558)
Supplement: S1 Appendix — (XLS) [file pone.0236558.s002.xls]

## Sheet: Fall 2016 Initial Survey_June 2
semester	What is your gender or gender identity? - Selected Choice	What is your gender or gender identity? - Open Response - Text	What is your racial/ethnic identity?	Are you currently enrolled in OEB or CMB	Rate each of the following active learning practices based on how much ANXIETY they cause you to feel during class this semester. Use the following scale: 1 = no anxiety 4 = moderate anxiety 7 = high anxiety ***Please note: "clickers/clicker questions" includes questions asked via Learning Catalytics*** - You are asked to respond to a clicker question.	Rate each of the following active learning practices based on how much ANXIETY they cause you to feel during class this semester. Use the following scale: 1 = no anxiety 4 = moderate anxiety 7 = high anxiety ***Please note: "clickers/clicker questions" includes questions asked via Learning Catalytics*** - You are asked to volunteer to answer a question the instructor has posed.	Rate each of the following active learning practices based on how much ANXIETY they cause you to feel during class this semester. Use the following scale: 1 = no anxiety 4 = moderate anxiety 7 = high anxiety ***Please note: "clickers/clicker questions" includes questions asked via Learning Catalytics*** - You are called on by name to answer a question the instructor has posed.	Rate each of the following active learning practices based on how much ANXIETY they cause you to feel during class this semester. Use the following scale: 1 = no anxiety 4 = moderate anxiety 7 = high anxiety ***Please note: "clickers/clicker questions" includes questions asked via Learning Catalytics*** - You are asked to work with others in class to answer questions or complete an in-class activ…	When you are asked to answer a clicker question, do you do anything to reduce the anxiety this causes you? If this causes you no anxiety, leave this question blank.	When the class is asked to volunteer to answer a question, do you do anything to reduce the anxiety this causes you? If this causes you no anxiety, leave this question blank.	When you are called on by name to answer a question, do you do anything to reduce the anxiety this causes you? If this causes you no anxiety, leave this question blank.	When you are asked to work with others in class to complete an activity or answer questions, do you do anything to reduce the anxiety this causes you? If this causes you no anxiety, leave this question blank.
1	2		1	OEB	Not used in my class	5	5	3		I think out the answer and make sure I'm confident about it before answering.	I take a deep breath.	I listen to others and insert where I think I can most benefit the group
1	1		1	OEB	2	5	7	2			Just think that everyone most likely feels the same way.
1	1		1	OEB	5	7	7	7	Breathing exercises	Breathing exercises	Breathing exercises	Breathing exercises
1	1			OEB	Not used in my class	1	6	1			think about answering the question correctly
1	2		1	OEB	Not used in my class	5	4	2		glance back over notes right quick
1	1		1	OEB	Not used in my class	Not used in my class	Not used in my class	3		Remember that everyone around me is just like me and probably isn't paying attention to whether I'm right or wrong.	I remind myself that if I don't know the answer there are probably other people who do not as well.
1	1		1	OEB	2	5	Not used in my class	4		Say I'm not sure if this is correct	Hesitate before answering. Look away after	Talk the minimum amount
1	1		1	OEB	Not used in my class	Not used in my class	Not used in my class	4		Try to curl into a ball so that the teacher won't see me		Ask the people around me if I can work with them
1	1		1	OEB	Not used in my class	4	5	2		I take deep breathes.	I take deeps breathes and try not to worry.
1	1		1	OEB	2	6	6	1		It's hard to reduce that anxiety because you're put on the spot and have to answer quickly.
1	1		1	OEB	Not used in my class	5	7	4		No, I just stammer through the answer, but it does cause me anxiety.	Again, I stammer through the answer and probably look like a fool because I either know the answer, or I don't.	I let them do most of the talking and chime in only when I know an answer.
1	2		1	OEB	1	7	7	4		Not really. I just don't raise my hand.		I try to get along with the group I have to work with.
1	1		2	OEB	1	2	4	1			Breathe
1	1		1	OEB	3	3	4	1			I take notes to look back on or prepare with reading
1	1		1	OEB	Not used in my class	5	5	2		I don't volunteer because I get bad anxiety in front of people.	I don't really do anything to calm my anxiety. My anxiety takes over and I rush through sentences and my face turns red. I basically just want the instructor to move on.
1	2		1	OEB	Not used in my class	2	5	4			I do my best to think through the question carefully to give a good response	I do my best to make sure everyone in the group is in agreement on how to complete the task
1	1		1	OEB	2	7	7	2			Most of the time I have no idea what or how to answer so I just try to calm my anxiety down but I have students around me that try to help me out if I am ever called on
1	1		1	OEB	Not used in my class	7	7	5		I don't answer.	I answer the question as quickly as possible.
1	2		1	OEB	1	5	5	2		I pray and hope that I am right.	I tell myself that I have the right answer.
1	2		1	OEB	2	3	4	1	I discuss the question and possible answers with my classmates.	I again discuss the question and possible answers with my classmates in order to get an accurate answer.	There's not much to do in that situation, so I just hope the answer I provide is correct.
1	1		2	OEB	Not used in my class	2	3	1			Think there is no one around me.	Think everyone's here for the same reason.
1	1		1	OEB	Not used in my class	2	2	1			I would wait a few seconds before answering to ensure I have a valid response.
1	1		1	OEB	Not used in my class	3	4	7		I just stay quiet and let other people answer because I have social anxiety and cannot willingly speak and/answer questions in a large room of people		I usually do the work by myself.
1	2		1	OEB	3	6	7	2			I remember that it's okay to not have the right answer.
1	1		1	OEB	Not used in my class	4	6	3		I check my answer a few times before saying it	I look at my notes, whether the answer is in them or not	I listen to others speak before I say anything
1	2		2	OEB	Not used in my class	7	7	7		Don't raise my hand and hope the teacher doesn't see me	Prepare an answer before the teaches calls on me	Pretend like I'm interested and occasionally nod or respond with a short agreement
1	1		2	OEB	1	5	6	3		I try to breathe and think rationally and concentrate on the question.
1	2		1	OEB	1	6	Not used in my class	2		Avoid answering	"I don't know"	Man up a little bit
1	2		2	OEB	3	1	1	1	I answer the question based on how I think my professor would answer.
1	1		1	OEB	Not used in my class	1	2	1			I just tough it and answer.
1	1		1	OEB	1	2	2	1		Generally, I just stay quiet.
1	2		2	OEB	Not used in my class	2	2	1			Control my breathing and speak clearly.
1	2		1	OEB	1	5	5	2		Deal breath
1	2		1	OEB	1	1	3	1			If its a really hard question then I think about how most of the class probably thinks it is hard as well. So if I get it wrong they can't judge me because they probably would've gotten it wrong too. So I think about that then answer to the best of my ability.
1	1		2	OEB	4	5	6	2	Make sure you can work out the question properly to get the right answer.		make sure you pay attention to the question
1	1		1	OEB	Not used in my class	4	Not used in my class	1		Try to think less of what people think.
1	1		1	OEB	Not used in my class	3	4	1			Try to look at notes for the correct answer.	Get to know the people around me.
1	2		1	OEB	Not used in my class	1	4	5			I try to not think about answer the question wrong and looking dumb.	I try to let another group member start talking to break the ice.
1	2		1	OEB	3	5	5	5	I just breathe and answer to the best of my ability		Breathe	Just be social
1	1		2	OEB	Not used in my class	3	1	5		I would look back at my notes or textbook to be absolutely sure of the answer. However, I usually will not volunteer to speak up in the class in the first place.	I tend to panic and try to answer the question as soon as possible so I don't think about trying to reduce my anxiety.	The anxiety comes with whether or not I can find a group to work with. The anxiety goes away once I find a group.
1	2		1	OEB	Not used in my class	6	6	1			deep breathing, and remind myself everyone is in the same position
1	1		2	OEB	1	3	2	1			I refer to my group to confirm my answer before speaking.
1	1		1	OEB	Not used in my class	6	7	1		If i were to raise my hand i would get anxiety, however i would only do that if there was a gun being held to my head.	If i were to get called on to answer a question, i would get anxiety because my thoughts don't work as well when i have to verbally express them. To reduce my anxiety i would answer the question as best i could, right or wrong, and thank God it's over.
1	1		2	OEB	5	7	7	7	I remind myself that my class mates can not see if I get the answer wrong.	I tell myself that someone else will volunteer before I am called on.		I try to find a group to work with that I am comfortable with
1	1		2	OEB	Not used in my class	5	6	1		look over the notes in case the teacher calls on me	try to listen to the question carefully and come up with the best response
1	1		1	OEB	4	7	7	3	Talk to others around me to compare what they think the answer is	Look through notes to be sure I'm somewhat correct in case I get called on	No, there's not time to do anything	Just talk to them and compare our answers
1	1		1	OEB	2	2	4	1		I do not raise my hand if i do not know the question.
1	1		1	OEB	3	1	7	1	I get anxiety when I see the clock running down from 20 seconds and that's when I freak out and just chose a random guess. There just isn't enough time to answer some questions which causes my anxiety of the clickers.		I have a thought about answer in my head while they are calling names so if they do call my name I will have something to say even if it is a "I don't know"
1	2		1	OEB	2	4	5	1			Try to get the answer correct.
1	2		1	OEB	6	3	7	2	I ask neighbors for help to ensure I am doing the work correctly	I try not to make eye contact with the professor so he will not call on me	If I am not 100% confident in my answer I will usually reply I don't know, that way I do not look foolish and disappoint my professor for getting it wrong	I try to pick partners in class that I know will communicate well and do their part
1	2		1	OEB	1	7	7	4		There is nothing I can do to get rid of it. I will never volunteer to answer a question unloosed forced too.		I have really bad social anxiety and i sit alone so i yet to work with anyone to answers questions. I get the answers right more than most people so I don't feel like i need too. Also no one has ever asked for my help.
1	1		1	OEB	1	2	4	1			take deep breaths
1	2		1	OEB	Not used in my class	5	7	2		If I know the answer and plan on answering it I take a few deep breathes and raise my hand.
1	1		1	OEB	2	3	4	1	I read the question carefully	I prepare an answer in my head.	I try my best to answer the question
1	1		1	OEB	5	7	7	5	i try to quickly rule out the answers that make no sense and guess from there	i get very nervous and don't look up from my notes	i panic because i never know the answers that he says are supposed to be easy
1	1		1	OEB	5	4	6	2	I try to work as fast as I can because there is a time limit and I most times do not have my answer by the end of that time. I get stressed from the time limit, not the question.		I try to look directly at the professor and not the other students.
1	1		1	OEB	7	5	2	6		I look over my notes.	I think about my answer before I speak out loud.
1	1		1	OEB	3	4	7	2		I try to stay calm and figure out an answer, just in case I get called on.	I try to have an answer ready, just in case. But, if I am called on I try to stay calm and report my answer, hoping I might be right.
1	1		1	OEB	4	2	5	2	Having time to answer a clicker question does not give me as much anxiety as when a timer is put on the screen and we have a certain amount of time to answer. I try to work quickly to reduce my anxiety of not getting an answer in.	I normally do not volunteer my answers because the class is so large.	I try to tell myself that if I'm wrong then no one will care, I will learn either way.	I get anxiety over working in groups because I feel like others may mess up and cause my grade to suffer, so I am very thorough and make sure we are all on the same page.
1	2		1	OEB	6	7	7	7	Nothing really, i just sit there awkwardly and put in whatever answer I think it is.	I stare at my notes so i don't make eye contact with the professor.	I usually don't answer if in a lecture.	I just work alone and not with others if possible.
1	1		1	OEB	5	5	6	1	I read the question more than once to make sure I know exactly what is being asked.	If I know the answer, I will gladly volunteer to answer. If not, I do not say anything at all	I think about it for a minute and if I do not know the answer, I'll be honest that I don't know it.
1	1		1	OEB	7	5	7	1	I check my answer with the people around me before answering.
1	1		1	OEB	2	5	Not used in my class	1	Talk to others	Avoid answering	I don't do anything, just answer the question.
1	1		2	OEB	4	7	7	4		I just wait for someone else to volunteer.	I freeze up and my heart starts to beat faster and I lose my train of thought.
1	1		1	OEB	3	5	7	2	I ignore the timer and try to get the answer without thinking of the penalty of not clicking it in fast enough.	I look down at my notes to make sure I have no major flaws in my logic on the topic presented.	I grab my hands in my lap or I hold the tip of the paper in my notes because I become red or fidgety when anxious or nervous. It calms me.	I think clearly about what I want to say before I present my information to the others. I am more terrified of being wrong or judged than of speaking to my peers.
1	2		1	OEB	2	2	4	Not used in my class	Take to seconds to breath then see what the question wants then answer it.		Focus in past the shock of being asked then answer it to the best of my ability.	I ask their names, then work.
1	2		1	OEB	3	4	4	4		Just breathe and take a breath.	Just take a deep breath.
1	1		1	OEB	Not used in my class	5	Not used in my class	1		no i just answer the question as well as possible
1	1		1	OEB	2	1	2	1	I try to have the notes I took over the homework right in front of me so that I can refer to them. However, time is limited so I can't always look back through them. Fortunately most of the time I don't need to, but they are there just in case I do.	I just break down the question in my head in order to answer the question with concepts we are going over in class that day.	I just say a broader answer if I am unsure so that way it is still applicable and others can expound on it.	I simply compare my answers to see if we got the same thing. If we have different answers we will just explain why we think our answer is correct.
1	1		1	OEB	3	6	6	4		I try to control my breathing	I take a moment to compose my response before speaking	I usually let them speak first or I work alone
1	2		1	OEB	2	5	6	2	I just take deep breaths before doing answering.
1	1		1	OEB	Not used in my class	4	Not used in my class	2		I just tell myself they no answer is a dumb answer.
1	2		1	OEB	3	3	4	2	Work with friends.		Joke
1	1		1	OEB	1	7	7	1		Most likely I am not going to volunteer to answer a question in front of 200+ people. But if I did, I would probably just go with it, what happens happens.	I have yet to be called on but if I ever was, I think I would just answer the question as best I could. It helps to think that I am probably not the only one who has no idea what is going on.
1	2		2	OEB	Not used in my class	3	Not used in my class	3				I try to work with people that I know.
1	1		2	OEB	2	3	3	1	Consult with peers if allowed.	Consult with peers and compare responses.	Relax and know that it is OK to get an answer wrong.
1	1		1	OEB	5	5	7	2	I check my answer with people around me.
1	1		1	CMB	7	7	7	3	I scramble for my notes	I don't have time to do anything	I don't have time to do anything but act clueless	Look for the smartest person around me
1	1		1	OEB	2	1	6	1		I only raise my hand if I forsake know the answer.	Our teacher allows us to talk in a group before she calls us by name and when we answer the question we say "our group said..." so we don't feel embarrased.
1	1		1	OEB	Not used in my class	6	7	1		I really think about the question and the answer and pay attention to my classmates' answers.	This makes me very anxious and it is very hard to reduce my anxiety. I just try to answer the question the best that I can.
1	1		1	OEB	3	1	6	1	I just work with my neighbors if I do not understand the question.
1	1			CMB	1	1	3	2			Deep breaths
1	2		1	CMB	1	6	6	3		Take deep breaths	Take my time to answer and only answer what I know
1	2		1	CMB	1	1	3	1			Doesn't cause much anxiety, unless I've not read the class material. Then I get nervous, but just try to make something up.
1	2		2	CMB	4	7	7	2			I just try to control myself, and try to answer the question in the best way possible.
1	1		1	OEB	4	6	7	1	Yes, I just relax and think about the question and about what the answer could be. However, the time limit on the question sometimes causes me to feel anxious.	I usually do not volunteer to avoid the anxiety, but if I do volunteer I think about the question that is being asked for a little while before I get an answer to ensure that I am not wrong.	I try to relax and think about the question thoroughly.
1	1		1	OEB	5	5	5	1	Figure the question out.	Not volunteer.	Try to figure out the answer.
1	1		1	CMB	Not used in my class	Not used in my class	Not used in my class	2		I try to prepare myself by looking at previous notes taken		I reread my notes about the topic being asked about
1	1		1	OEB	6	5	7	5	If stresses me out more than anything. When time gets close to the end, I panic and select a random answer if I don't know it.	I do not volunteer, that's for sure.	I try to come up with some random answer as if I know anything he is talking about.
1	1		1	OEB	3	5	7	1	I try to prepare for the up coming clicker question by reviewing old notes.	I ask the people around me if they know the answer.
1	1		1	CMB	1	5	7	2		I make sure I understand the question. If called on, I can always ask teacher to repeat question	I answer to best of ability despite the anxiety it brings
1	2		1	OEB	1	3	4	1			Controlled breathing
1	1		1	OEB	Not used in my class	1	5	1		I just do not raise my hand to answer questions.	I just think a lot about what I should say before I say it, and talking with others about my answer helps.
1	2		1	OEB	3	6	7	6	Take a breath and proceed	I begin to clench up and stare at the professor	Try and formulate my thoughts but nothing really helps	Try and get to know the person a little bit so the next time working with them isn't as foreign
1	1		1	CMB	Not used in my class	Not used in my class	Not used in my class	4				Working with others reduces my anxiety because I have less of a chance of making a bad grade.
1	2		1	OEB	6	5	Not used in my class	3	I just take a deep breath and answer.
1	1		1	OEB	Not used in my class	5	6	1		I just look at my notes and keep my head down.	This causes me alot of anxiety but when I'm put on the spot like that I don't have time to reduce my anxiety level.
1	1		2	CMB	2	2	4	3			Just answer your best answer or just honestly say you don't know.	Ask for help from peers
1	1		1	OEB	Not used in my class	6	6	4		Do not volunteer.	Try my best to answer the question and learn	Do my very best so that even if the others in my group don't produce work that I still do well.
1	1		1	CMB	Not used in my class	5	Not used in my class	4				I typically breathe in and out slowly once or twice. Then, I tell myself that even if I don't know the people around me, they still have the same goal as me: to complete the activity or answer the question correctly.
1	1		2	CMB	Not used in my class	Not used in my class	Not used in my class	5				I rely more on the other person.
1	1		1	OEB	7	5	6	1	I try to take deep breaths and think through the question being asked, or ask the people around me. If it really starts to get to me, I just don't answer the question.	I sit very still and look at the slides on the projector, not the professor.	I might make a joke or simply say that I don't know the answer to the question.
1	1		1	CMB	Not used in my class	5	Not used in my class	4		Convince myself I know the answer		Tell myself that most of the people I will be working with are just as lost as I am
1	1		2	CMB	1	5	Not used in my class	3		i will sometimes answer the question		i just do what the teacher asks. i work with others to complete the activity and usually i am the one that's leading the activity so this slightly reduces my anxiety.
1	1		2	OEB	7	5	7	6	I just work through it the best I can.	I just stay quiet.	After attempting the question, I breathe and avoid eye contact.	I try and smile.
1	1		2	OEB	2	2	Not used in my class	1	Just look back at my notes if I can.	Use "we thought" instead of "I thought" in order to reduce damage done if I get the answer wrong.
1	1		1	OEB	3	2	7	4	I pick what i think is right and then discuss with my neighbor.			I make sure i at least know the person. Like i will try to talk to my neighbor before class starts or sit beside someone i know.
1	1		2	OEB	Not used in my class	5	7	6		Look around and hope someone answers the question then slump down in my seat a bit.	Take a deep breath, think, then respond	I look at the people next to me and ask them if they'd like to work with me
1	2		2	CMB	Not used in my class	Not used in my class	Not used in my class	4				I work on the assignment by myself without speaking to the other group members to reduce anxiety.
1	1		1	CMB	Not used in my class	5	6	1		i usually just don't volunteer	think carefully about the question at hand
1	1		1	OEB	Not used in my class	1	6	2			I try to relax and answer the question.	I try to just talk it out and work out the problem.
1	1		1	CMB	3	6	7	6	I don't start getting anxious until I'm about to run out of time. I try to start the question as soon as possible.
1	1		1	CMB	3	Not used in my class	Not used in my class	6	Thoroughly think through the question.	Discuss with neighbors.		Ask for help from others, discuss questions.
1	1		1	OEB	4	7	7	5		look away	I'm typically confused in the class, so I just ask for help
1	2		1	OEB	1	4	6	2		breathe deeply	take a second to calm down before answering
1	1		1	OEB	5	7	7	1	I try to take a step back and really think about what I already know and what we are trying to learn to make the best answer choice.	I try to have my answer clearly thought out before considering volunteering.	I just try to stay calm but being put on the spot in front of 150 plus people when the topic is over some unfamiliar material it is not easy.
1	2		1	OEB	6	7	7	6	I squeeze play-doh and try to think happy thoughts	I try not to stand out.		I say nothing, it causes me more stress to be openly wrong about things, I fear the ridicule and inferiority
1	1		2	OEB	7	7	7	2	There is no way I can relieve my anxiety because there is no time to (we only have 25 seconds and they go by really quickly). I just try and answer the question as quickly as I can.	I try and figure out the answer in my head and make sure I am completely correct in case I must speak.	I get extremely anxious when they happens and I just try to be calm and nonchalant when I say my answer.
1	1		1	CMB	3	7	7	2		Let someone else answer it	I just try to answer it as quickly as possible
1	1		1	CMB	1	4	6	2		try to answer quickly and correctly	try to answer quickly and correctly
1	2		1	CMB	4	5	Not used in my class	2		I don't volunteer an answer to reduce the anxiety.
1	1		1	CMB	Not used in my class	2	Not used in my class	3				Add "I don't know if that's right" to my response to the question
1	1		1	CMB	5	7	7	5				I take a deep breath.
1	1		1	CMB	6	7	7	1	I try to ask other people for help to check my answer.	I don't answer questions in class.
1	1		1	CMB	1	4	5	2		I quickly ask for help or discussion from those around me.	I don't really do anything, I just have to answer the question. I don't really have enough time to de-stress
1	1		1	CMB	3	6	5	2	I look up the notes		I think clearly
1	1		1	CMB	1	4	6	2			Think and form a solid answer before saying anything
1	1		1	CMB	4	4	Not used in my class	4	Talk to people around me	Discuss
1	1		1	CMB	4	4	Not used in my class	4			Deep breath before answering
1	2		1	CMB	4	5	7	2	I take a deep breath.	I just try to relax.	I take a deep breath.
1	1		2	CMB	3	6	7	2	Look at notes... ask people for help	I just try to think of something
1	1		1	CMB	2	4	7	3	I talk to the people around me
1	2		1	CMB	1	2	3	1			Check with someone near you quickly to make sure youre right before answering in front of the class.
1	1		1	CMB	4	6	6	3		deep breath and focus on my answer	don't overthink
1	1		1	CMB	7	5	7	2	I ask the people around me so I can figure out if I'm on the right track.	I normally wouldnt answer the question unless I was positive on the answer and asked the people next to me and they agreed.	I just freak out and quickly answer the question so the anxiety will go away
1	1		1	CMB	2	5	6	3		I don't volunteer	I don't make eye contact	I try to work with friends
1	2		1	CMB	6	6	7	4	I re-read the problem		Take a deep breath	Try to find somebody close to me or somebody I know
1	1		2	CMB	Not used in my class	Not used in my class	Not used in my class	4				Talk
1	1		1	CMB	1	4	Not used in my class	1		I duck so I don't get picked	Just try to answer the question right
1	1		1	CMB	7	7	7	4	I read the book.
1	1		1	CMB	Not used in my class	3	Not used in my class	6		I do not volunteer to answer the question.		I usually just do it alone.
1	1		2	OEB	1	5	7	3	Fully think the question through and provide the most reasonable responses.	I look around for others to volunteer to decrease the probability that I will have to volunteer.	Take a moment to breathe and gather my thoughts.	Make a joke, find a commonality with my neighbors/group to ease anxious tensions.
1	1		1	CMB	3	6	6	5	Discuss with friends if discussion is allowed	I just don't raise my hand	Tell myself I know the answer to my question	Try to work with people I know
1	1		2	CMB	Not used in my class	Not used in my class	Not used in my class	2				write down different ways to approach question before I interact with group members so that my thoughts are clear and my response comes out in a way that others can understand
1	2		1	CMB	1	6	7	4		I remind myself that I'm not the only one answering so there's no reason to be anxious.	I mentally convince myself that it's just the professor and I in the room and I pretend I am answering a simple 1 on 1 question with the professor.	I just use my natural talkativeness and social skills to relax myself and then work on answering the question(s).
1	1		1	OEB	2	3	2	1		I don't answer unless I feel I have something to contribute.
1	2		1	OEB	2	5	6	4		I prepare a response in my head in case I am called upon.	I take my time to answer and will ignore any impatience from anybody. This is to ensure I give a response that sounds well thought-out and intelligent.	I normally do not work with others in class because I do not have to, but if I decide I need help with a concept or someone asks me, I will talk with people no problem. It does give me anxiety thought, so I try my best to interact appropriately by sticking to the material and ignoring pleasantries, introductions, first impressions, or anything else wasteful to my brain capacity.
1	1		1	CMB	2	1	6	3	I talk to my friend about what he thinks the right answer is so I will feel more confident in my answer		I'm not sure what I could do to reduce the anxiety. I just try to rehearse my answer in my head
1	2		1	CMB	2	6	Not used in my class	4		Deep breaths and visualizing myself answering the question		I think about how people like to help and be helped.
1	2		1	CMB	1	4	Not used in my class	1			Take deep breaths and think
1	2		2	OEB	7	7	7	1	Just answer the question.	Just answer the question.	Just answer the question.
1	1		1	CMB	4	5	5	4	Take a deep breathe	Answer to the best of my ability
1	1		2	OEB	3	3	3	2	Breathe. I just try to think rationally, and importantly not overthink the question.		Think about what the question is asking, pin point that, and answer to the best of my ability.
1	1		1	CMB	1	1	5	1			I just try to think clearly, answer the question to the best of my ability, and move on with the lecture as quickly as possible.
1	2		1	CMB	1	6	6	1	When I do get anxious, I talk to my neighbors about what they think and we talk it out.	I look away from the teacher in hopes that she won't call on me to answer.	I take a deep breath and try to answer the question, but if I don't know the answer I will say so and hope she chooses someone else to answer.
1	1		1	OEB	Not used in my class	7	7	6		I do not volunteer to answer a question
1	1		1	CMB	4	7	7	5	There is not much you can do. I do not feel anxiety as much in classes where clickers are graded on participation only.	I hope to not get called on.	I hide.	I hope I have a friend next to me. It is not the anxiety from the work, but the fear of no one wanting me as their partner/group member.
1	1		2	OEB	4	3	3	1	Compare answer with others
1	1		1	CMB	3	6	Not used in my class	3		I just hope someone answers so I don't have to.	I try and be prepared for class so I have an answer.$
1	1		2	CMB	4	6	Not used in my class	3			No I just freak out
1	2		1	OEB	5	6	7	1	I check over my answer again.	I think of the answer just in case I am called on.	I think of the answer.
1	2		1	OEB	4	6	6	2	I try to think back to the readings or notes on similar questions but normally with the timer, it doesn't allow for this.	Not really, it's sort of a natural thing to be anxious about answering a question in front of 200 people, I just accept it and hope that I am right.	Same as above, I just deal with it and hope that my answer is right.
1	1		1	CMB	1	1	1	4				Ask more questions if I don't understand
1	1		1	OEB	2	4	6	3	If I do have anxiety about it, talking to other students always helps.	I mostly just hope to not get called on.	I try to remember that even if I am wrong, at least my professor will explain why I'm wrong and I know she won't be really mean about it.
1	2		1	CMB	3	6	5	1	I usually take a deep breath and try to logically think about the question.		I try to slow down my speech so I don't stumble over my words.
1	1		1	OEB	4	4	4	4	I tell myself, it is somehow possible to figure it out.
1	1		1	CMB	5	5	Not used in my class	5	ask the person beside me for help	I don't answer the question		work with friends that I know
1	1		1	CMB	5	3	5	2	I look at my notes before answering the question.
1	1		2	OEB	4	4	7	4	Studying. If I'm prepared I don't feel as anxious about failing or being incorrect.	I try to recall or think of the best possible answer.	Theres nothing really that reduces the anxiety for me besides knowing that I'm well prepared and know the material
1	1		2	CMB	3	5	6	3		I try to avoid being picked on if i were put in a situation where i had to speak in front of everyone
1	1		2	OEB	Not used in my class	4	4	6	if i don't know the answer, ill get anxious. ill try to ask a fellow peer to help me.	no i just try to ignore my fear of speaking in front of people	i make sure i know the answer	i try to be nice
1	2		2	OEB	1	5	2	4		Just get over it
1	1		1	CMB	2	5	5	2		I don't answer	Usually not called on, but I fidget.
1	1		2	OEB	1	6	7	2				Finding people I know
1	2		1	OEB	5	1	6	1			I do nothing, because nothing can be done. I can only hope I don't make a fool of myself.
1	1		1	CMB	7	Not used in my class	Not used in my class	2	I answer to the best of my ability. Even if I do the mastering biology assignment before class, I'm still not prepared for the clicker questions.			I just introduce myself and get to know others while still completing the activity.
1	1		1	CMB	1	5	7	1		I just try and focus on what I am being asked in order to attempt the question to the best of my ability	I can't really do anything to reduce the anxiety besides taking a deep breath.
1	2		1	CMB	1	4	4	1			I usually just take a deep breath and try to slowly, methodically, answer the question.
1	2		1	OEB	1	1	1	1	I know that it wont affect my grade significantly.	No one really cares what you say.	I realize no one is going to remember in like 20 mins.
1	1		1	OEB	4	2	4	1	If I don't know the answer, I use the process of elimination to narrow it down and then make the best guess I can by reasoning it out.	I think through what the answer ask, and make sure I feel confident before I volunteer.	I think through my head ahead of time possible answers and then try to say what I think with confidence.
1	2		1	CMB	2	4	5	2		I think of the best answer to give so I don't look like an idiot in front of the whole class.	I think of the best answer to give so I don't look like an idiot in front of the whole class.
1	1		1	OEB	4	Not used in my class	7	2	I try to remind myself that it is just a small portion of the grade.		I think about how many other people probably do not know the answer.
1	1		2	OEB	Not used in my class	3	6	2			I just try to answer the question the best of my ability with the information I know.
1	2		1	CMB	2	1	1	1	Anxiety reduction correlates directly to how well I know the topic. I lower my anxiety by coming to class prepared.
1	2		2	CMB	6	6	4	4		I take a deep breath
1	1		1	OEB	4	4	4	1	I try to work through the problem and eliminate certain answers.	I try my best to find an answer to the question at hand.	I just breathe and hope the answer I have chosen is correct.
1	2		1	OEB	Not used in my class	3	3	6		speak louder, talk slower and keep it short	take a deep breath	avoid it, then ask an irrelevant question to the group to avoid discussing myself
1	2		1	CMB	2	6	6	4		hope its not me	try to answer it correctly	talk to the people
1	2		1	OEB	2	2	4	2			I just tell my self to use my knowledge.
1	1		1	OEB	2	2	3	1	Make sure I understand the question	Breathe	Breathe and make sure I understand the question
1	2		1	OEB	4	6	5	1	I just try to give the best answer that i can give. If it is wrong it is wrong hopefully my professor will show me why.		Just by trying to answer the question to the best of my knowledge.
1	1		1	CMB	5	5	5	5	I can ask other people.			I have a friend.
1	1		1	OEB	Not used in my class	5	5	3			I take deep breaths and try to gather my thoughts.
1	1		1	OEB	3	4	6	1	As long as I study and watch the Youtube lecture before class, the anxiety is decreased.	I generally only volunteer to answer when I have a good grasp on the concept, and I know exactly what I want to say.
1	1		1	OEB	7	7	7	2		I dont do anything in particular. I try not to raise my hand unless i am over one hundred percent positive my answer is right.	I try to answer as thoroughly as possible and breathe through it.
1	1		1	CMB	4	3	Not used in my class	1	Talk the question over with the students sitting around me.
1	1		1	OEB	5	5	5	1	I go back through my notes and write the question down as a study tool for exams	Listen to other people's answers and try to formulate my own
1	2		1	CMB	2	4	5	3		I do not like to be wrong in front of people so I tend to avoid answering.
1	1		1	CMB	2	5	Not used in my class	5	Try to figure out the answer with classmates	I try to ignore it and hope someone else volunteers to answer		There isn't anything i can do but do it
1	1		1	OEB	1	5	6	1		I tell myself that my best is all that I have to offer and thats okay.	I tell myself that my best is all that I have to offer and thats okay.
1	1		1	OEB	7	7	7	3	I hope that the questions will be graded as participation and not by accuracy.	I try to think of the answer in my head.
1	1		2	OEB	3	7	6	1		I answer the question in my head.	I answer the question in my head in hopes of being the right answer.
1	1		1	OEB	7	7	7	1	I tell myself that clicker points do not count for that much of my grade.	I do not answer the question out loud, i answer it in my head.
1	1		1	CMB	6	7	7	2	I always talk to someone around me to compare our thoughts and answers.
1	1		1	OEB	Not used in my class	4	7	2	There are no clicker questions in my class		I usually try to quickly recall all the information i studied and reviewed before the class.
1	1		1	CMB	3	4	7	4		I hope someone else will volunteer	Just try to answer the question as best I could	Try to make friends with those around me, and complete the activity
1	2		1	OEB	3	6	7	4		Just suck it up and deal with it.	Just suck it up and deal with it.
1	1		2	CMB	4	7	7	2	I ask others around me for help.	I just do not volunteer because I would be nervous if I got the answer incorrect.	No I just freak out and pray I will not be called on.
1	1		1	OEB	5	6	7	1	I typically answer the first time the question is presented in order to ensure that I don't completely miss the question.
1	2		1	OEB	2	4	3				It has never happened, but if it did, deep breaths would help.
1	1		1	CMB	4	7	7	2	I consider the question with classmates if it is permitted.		This brings me more anxiety and I usually try to sit and think about the question to give my best answer.
1	2			CMB	5	7	6	7	If we have the option, I feel more comfortable discussing my answer with my peers.
1	1		1	CMB	Not used in my class	5	6	4		Take a deep breathe
1	2		1	OEB	Not used in my class	Not used in my class	Not used in my class	2		If I have the option to answer a question and I am sure of the answer, then I might volunteer to answer it and put myself out of my comfort zone. No one is forced to answer questions in my professor's class, though.		There isn't anything specific- I do get a little anxious if I don't know the people, but we are just working on a problem together, so I get over it pretty quickly.
1	1		1	OEB	2	5	6	2		I think reassuring thoughts and quietly offer up an answer to my neighbor to see is they were thinking the same thing. I also try to look unassuming so I don't to get called on.		I just kind of roll with the anxiety and meekly put my 2 cents in.
1	2		1	OEB	3	5	6	4	I recognize that being anxious about the situation will in no way assist me in completing the question.	I remember that I am in a class of 150 and remind myself that regardless of how I answer no one is going to take particular interest.
1	1		1	CMB	Not used in my class	7	7	7		Keep my head down and hope I'm not picked	Panic and spit out an answer	Try and do as much of the work as I can by myself
1	1		1	OEB	7	7	7	5	I try not to overthink the question and relax.	I usually just don't raise my hand and hope someone else answers.	I try to take a deep breath.	I usually wait to hear what they think the question is asking because sometimes I have a hard time interpreting what the question means.
1	1		1	CMB	6	Not used in my class	Not used in my class	6	Talk with neighbor
1	2		1	OEB	5	3	5	2	I try to look through my notes to find an answer to the question if I do not already know the answer.	I usually try to let someone else answer the question unless I am certain of the answer.	I try to only focus on the professor.	I try to break the ice with the people I am working with if i do not already know them.
1	1		1	OEB	6	7	7	6	usually ask around me to make sure i have the right answer	i do not volunteer	usually say i dont know so i do not look stupid when i answer it incorrect
1	1		2	CMB	4	6	7	2		Be confident and weary of areas that I know and don't know, and prefacing my understanding before answering a question to make everything more clear in the end.	Understand that it's okay to be wrong as anyone can understand being on the other side of the situation and it'll benefit the majority in the end to know the answer.
1	1		1	OEB	5	2	2	2	I take a deep breathe before I answer the question.
1	1		1	CMB	3	6	7	5				I try to let others in the group lead the group activity.
1	1		2	CMB	3	3	Not used in my class	2	Think carefully.			Try my best to discuss.
1	1		1	OEB	6	6	6	Not used in my class	I try an understand the problem to the best of my knowledge, but it is nerve-racking when the professor does not give you enough time nor information in the lecture on how to answer the question.	I try to answer the question with an answer that I know best, but it gives me anxiety when I do not know it.	I try to understand the question and answer the question with as much understanding as I a\have.
1	1		1	CMB	4	7	Not used in my class	7			This hasn't been used in my bio 160 class, but last semester in my bio 150 class it was, and the only way I didn't have anxiety about possibly being called on by name to answer a question I knew I wouldn't have the answer to, was not going to class, because that meant I didn't have to deal with it. My biology 150 class with that professor gave me so much anxiety and stress, my doctor actually dia…
1	1		1	OEB	1	5	6	1			I don't usually do anything to reduce anxiety, I just hope I know the answer!
1	1		1	OEB	6	7	7	4	I am fine with answering a clicker question, what causes the anxiety is when he puts a timer on it. I am smart, I usually know the answer, I just take a little longer than everyone else to figure it out. So I usually have to get the answer from someone else to meet the time limit, and then I go back and figure it out for myself.
1	1		1	OEB	7	7	5	3	I try to look through my notes from the textbook for the answer.	I try to look through my notes and take breaths to calm me down.
1	1		1	CMB	1	2	1	1	I talk to the other students around me to see if we came to the same conclusion. If not we discuss why we chose the answer we did and determine which is the correct choice.
1	2		1	CMB	4	6	Not used in my class	Not used in my class			tighten my fist, or bite my lip
1	1		1	CMB	4	Not used in my class	Not used in my class	5	We talk among our classmates to figure out the answer.			I sit near people who I somewhat know
1	1		2	CMB	4	Not used in my class	Not used in my class	7				I work alone
1	1		1	CMB	4	5	Not used in my class	3	I complete the reading so that I am prepared.
1	1		1	OEB	4	7	7	2	I just hope i don't get it wrong.	I usually just think of the answer to myself and wait for someone else to answer it out loud and check myself that way.
1	1		1	CMB	3	Not used in my class	Not used in my class	1	I ask my classmates for their help with the question.
1	1		1	OEB	Not used in my class	2	2	5		I prepare my answer in my head before hand	I just make sure I have an answer in mind, and then remind myself no one knows me in the class except for like two of my sisters so if I get it wrong it does not really matter.
1	1		1	OEB	4	7	7	3	talk about the answers with people around me	Hope someone will answer the question	I simply don't respond and loose the attendance points	sit with the same people everyday
1	1		1	OEB	Not used in my class	4	7	4		Try to avoid answering the question.		Try not to talk as much, but I can if I have to.
1	2		1	OEB	2	5	7	1		Talk to the people around me about it.	Talk to the people around me to make sure my answer sounds correct.
1	1		1	OEB	2	7	7	4	I read through all the answers carefully and if I need help I ask people around me	I try to prepare myself with an answer in the case that I get called on	I try to be confident in the answer that I have come up with	No, I just ask questions if I am confused
1	2		1	CMB	Not used in my class	3	5	5				The majority of the stress comes from other students simply wanting nothing to do with anyone they don't know. They clique up in little groups and usually only speak with their friends. So if I either end up doing the problem myself or forcing my way into their conversation.
1	1		1	OEB	Not used in my class	4	6	1		I don't volunteer	I answer quickly to the best of my ability
1	1		1	OEB	2	4	5	1			Just do it.
1	1		1	CMB	4	5	6	4				i just ask for help sometimes
1	2		1	CMB	6	Not used in my class	Not used in my class	Not used in my class	Just ask my neighbor what they are thinking.
1	1		1	CMB	1	2	4	2	Knowing that you get credit for attendance vs getting the correct answer helps with be able to try and find the right answer vs just asking around to make sure you get credit
1	1		2	CMB	2	2	7	1	Take it one step at a time and make sure I understand the question.		I haven't been called on, but I usually repeat the question to buy myself time to think.
1	2		1	OEB	4	1	6	4	I ty to answer		i try to answer
1	2		1	CMB	5	Not used in my class	Not used in my class	3	No, I answer the question and hope for the best. The clicker questions are extremely in depth, and if you have no biology background they are nearly impossible to receive all the points from.			Not really. I just sit with people I have met which makes me the most comfortable
1	2		1	CMB	5	7	5	2	Talk to the people around me	I don't raise my hand
1	1		1	CMB	3	7	6	1	I work with others around me	I try to know the answer before volunteering	I try to study the material before class so if I am called on I am comfortable answering the question
1	1		1	CMB	1	2	4	1		Look in notes for correct answer	Look in notes for correct answer
1	1		1	CMB	5	7	Not used in my class	6	I just remind myself that it is not worth a large amount of points if I get it wrong.	I don't answer unless I am 110% sure that I am right, and I usually don't even answer then. So while it stresses me out, I don't do anything about it.		I remind myself that no one is perfect and everyone will make mistakes.
1	2		1	CMB	4	4	7	1	I try to talk to friends and converse about the question before I give my answer.	I make sure my answer is clear, formulated, and concise before I raise my hand. I do not want to make a fool of myself for answering the question wrong.
1	1		1	CMB	5	5	6	5	Talk with others around me to ensure I have the correct answer.	I do not raise my hand. I answer the question quietly to myself.	Take a deep breath.	Think before I speak.
1	1		2	CMB	3	3	3	3		Just answer quickly to get it over with
1	1		2	CMB	6	6	7	2	I make sure I have my notes in front of me		I try to make sure I am following along so I have some information on what he is asking
1	2		1	OEB	1	3	6	2		don't make eye contact with the professor	nope I just accept the fact I'm gonna look like an idiot in front of the whole class
1	2		1	CMB	6	Not used in my class	Not used in my class	6	I reread the question until it makes sense.	I look for anything i can use in my notes in case i am called on.		I reread my notes to make sure i give useful input.
1	1		1	CMB	1	5	6	3		Try to figure out the answer, but don't volunteer to answer	Try and get the answer right
1	1		2	CMB	4	5	7	2	Talk to the friends around me and open my book to try to find the answer.	No I just sit and don't volunteer.	Relax and think about the question. I try to take my time and be patient.
1	1		1	CMB	3	6	7	1	I talk to people around me to come up with a good answer, because getting the wrong answer stresses me out.	I usually just sit and hope someone volunteers quickly so the awkward silence goes away.	I try to think out the answer and then answer the question as quickly as I can because I hate being wrong in front of people.
1	1			CMB	4	2	Not used in my class	4	Use my textbook
1	1		1	CMB	5	6	7	2	I discuss the question with the people around me.	I make sure I know the answer if I am thinking of volunteering. Otherwise I do not volunteer.	I take a second to process everything and slow my breathing.
1	1		1	OEB	3	5	6	2			No I do not because it happens so quickly
1	1		1	CMB	2	7	7	2	I try to eliminate answers I know to be false	I list the reasons I chose my answer in my head so I am prepared	I try to look directly at the professor
1	1		2	CMB	6	7	7	4		I try to avoid being noticed. I avoid answer questions.	No. I just give the best answer I can give.
1	1		1	CMB	4	7	7	4	I first try to figure out the answer by looking back through my notes that I have taken during lecture and then I ask the people around me to see if I was correct with my answer.	I generally do not answer out loud.	I look back through my notes.
1	2		1	OEB	2	2	3	2	read the question twice	just concentrate on the question
1	1		1	OEB	2	7	7	4	I try to be confident in my answer and because I know that it is anonymous it reduces my anxiety level.	I try to not get picked on to answer a question at all, I make myself less noticeable	I try to take a deep breath and just answer the question the way that I believe is right. However, there is not much that I can do to reduce the anxiety that I feel when I am picked on to answer the question, other than to not get picked for the question at all.	I try to work with the other students and ask questions if I am feeling unsure.
1	2		1	CMB	1	1	1	1	Coming to class having done the readings lowers my anxiety with regard to answering clicker questions. Discussing with classmates also lowers anxiety.
1	1		1	CMB	5	6	7	3	I ask my neighbors for help if I do not know the answer to the question.			I work with friends.
1	2		1	CMB	3	4	4	1	I talk to those around me.
1	1		1	CMB	3	4	7	3	I tap my foot	I don't volunteer	I say I don't know the answer even if I did know it.
1	1		1	CMB	3	3	4	2	I look for help from people around me because normally we are encouraged to work together	just think about the answer in my head and confirm it is right with other people around me
1	2		1	CMB	5	7	7	1	Try to listen to the questions	Pray not be be called on!
1	1		2	OEB	Not used in my class	3	5	1		I only volunteer when I feel confident.	I breath and think about how I am going to say my anger before I saw it aloud.
1	1		1	CMB	Not used in my class	7	7	1	I talk to those around me about the question	I don't answer and only listen
1	2		1	CMB	3	Not used in my class	Not used in my class	2	Talk to people around me	No, I freak out	No I freak out
1	1		1	CMB	1	3	6	2		Come up with an answer
1	1		1	OEB	Not used in my class	6	2	3		I go over the answer in my head so that I'm not so afraid I'm going to stumble over the question. I smile, watching the teacher, watching him look over the room, and try to convince myself that it's not that scary. I mostly wait a little while, but then I just go for it. Sometimes I might keep my head down, but recently, I've tried harder at collecting myself, taking deep breaths, and going for i…		I have gotten to the point where I push aside my anxiety a bit. I talk, and if I feel like I'm wrong, I don't get upset with myself for it and I say so. I ask for clarification and I make comments that don't make sense, but they're what I'm thinking. I remind myself that the person next to me is probably just as unhappy about doing a group project, and that they probably like me just as much as I…
1	2			CMB	1	1	3	1			I take deep breaths and give myself time to think and give my answer.
1	1		1	CMB	5	5	Not used in my class	1	I like that we are allowed to discuss answers with classmates. This usually helps me or my mate to understand a question better.	Others usually answer the question, so it isn't a big deal.
1	1		1	CMB	7	5	7	1	try to find the correct answer
1	1		1	CMB	3	6	7	1	I work together with my friends or the people around me to see if they have the same answer as me. If so, this increases my confidence.	I just don't say anything. I don't like answering in front of other people, ESPECIALLY in a lecture of 200. So I just stay quiet.	There's nothing I can really do, except steady my breathing. I definitely try my best when I get called out, though.
1	1		1	CMB	3	4	6	1		I normally look around and hope someone else answers it, but then if no one has after a good pause I will answer, but only if confident in my response	I just try to answer the question to the best of my ability. Sometimes answering with something more vague but still technically correct will get you out of the pressure. Sometimes I also just start talking and the answer comes to me within it.
1	2		1	CMB	3	Not used in my class	Not used in my class	3	I ask people around me what they answered
1	2		2	CMB	2	6	4	2	Find a friend (not necessarily someone I know) and sit next to him and discuss why something might be wrong.
1	2		1	CMB	2	3	4	2		If it makes me too anxious, I'll simply not respond, but usually if I know the answer I do not have a problem responding.
1	1		1	CMB	2	1	3	3		I usually do not answer out loud.
1	1		2	CMB	6	7	7	5	Read the question 3 times over to make sure I know the answers and hope it's right.	Do not respond because my anxiety level is at an all time high.	If called by name, I act like I am not there even if I will get points off. My anxiety makes my brain go blank.
1	1		1	CMB	1	3	7	2		I hope that someone else volunteers to answer	I try to be prepared for class so I am less anxious.
1	1		1	CMB	1	2	4	2		I don't answer the question.	I try to be prepared for class	I come prepared
1	1		1	CMB	3	5	7	4	It helps if I'm prepared or if it doesn't count as a lot of credit.
1	1		1	CMB	2	3	7	4			No, I would just answer the question.	Sit around people I'm comfortable with.
1	2		2	OEB	1	1	3	1			I breathe and then i break down the question in my head in order to answer it to the best of my ability.
1	2		1	OEB	5	2	5	5			I reread the question and try to clear my head and really think through what is being asked.
1	1		1	OEB	3	4	6	1	Look back in my notes to see if I can find a possible answer	To reduce the anxiety, I look at my notes
1	1		1	OEB	5	7	7	Not used in my class	Ask people around me to help.	Think of an answer ahead of time.	Think of an answer ahead of time.
1	2		2	CMB	3	7	7	4	take deep breaths	I try not to make eye contact with anyone to avoid being called on	I take a deep breath and think about my answer before I answer	I try to work with my friends instead of random people
1	2		1	CMB	4	5	7	3	I tell myself "this is for participation" even if it isn't, so that I don't stress myself out as much.	I do not make eye contact with the professor.	I take a deep breath and answer to be best of my ability.	I make sure we pace ourselves so we can complete the task.
1	1		1	OEB	Not used in my class	4	Not used in my class	5		I think about how my professor hasn't called me out specifically, so I don't need to worry about it.	I think over my answer and try to speak up.	I imagine that everyone in the group wants a good grade as well, so they shouldn't be too difficult to work with or talk to.
1	2		1	OEB	1	2	3	1			Try not to sound stupid.
1	1		2	CMB	4	7	7	1	i try to think about the question in order to figure out the answer	i dont raise my hand to volunteer	i try to answer the question even if im not sure that im right
1	2		1	OEB	3	5	7	2		Think about my answer before volunteering and check my notes	Just breathe so I don't get lightheaded
1	1		1	CMB	1	1	4	1			I usually just try to be prepared for the lecture. Otherwise, I would just take a deep breath and give it my best answer.
1	1		1	CMB	Not used in my class	1	4	5			Tell myself a guess is better than no answer.	No. I dont like to interact with people I dont know. I also dont like people who use me for answers so I keep to myself to reduce this "anxiety"
1	1		1	CMB	6	Not used in my class	Not used in my class	Not used in my class	Collaborate with the people around me.		
1	1		1	CMB	2	5	6	2	I get it over with as soon as possible.	I usually don't volunteer in front of the whole lecture.	I would freak out and probably breathe hard, but I wouldn't know a way to reduce that anxiety.
1	2		2	CMB	1	3	4	1			Take breathes in and out to try and slow down my heart rate, but most of the time I'm caught off guard when this happens.
1	1		1	CMB	3	7	7	3		don't look up	don't speak
1	1		2	CMB	3	5	6	3	I discuss my answer with someone next to me, if possible, or try to hide my response.	I don't volunteer to answer.	I usually end up rambling a bit.
1	1		2	CMB	3	4	6	4	I just try to answer the question as quickly as possible.	I try to talk to my class mates to find out if we share the same ideas	I try to answer the question as quickly as possible if I'm confident if my answer, if not, I just say I have no idea.	Contributing to the discussion redues anxiety rather than just being aloof.
1	1		1	CMB	3	3	3	2	If I know the concepts before I get to class.	Take a deep breath.	Take a deep breath.
1	1		1	OEB	4	4	7	4	not having a time limit
1	1		2	OEB	5	3	7	2	I can 't really do much to reduce my anxiety in the 50 seconds given to answer a clicker question. I just try to answer it.
1	1		1	OEB	4	7	7	4		don't volunteer
1	2		1	CMB	2	3	5	4	I try an work on the question with others.	I don't answer the question	I try to answer my best guess as quickly as possible	I try and act like I know what we are talking about.
1	1		1	CMB	1	3	5	2			Compile my thoughts before answering the question.	Be open to new thoughts and ideas that other students may pose.
1	1		1	CMB	2	7	7	5	ask a classmate	i ask someone what they think
1	1		2	OEB	2	5	6	1			Take deep breaths
1	2		1	CMB	7	7	Not used in my class	Not used in my class	I do my best to have prereadings done, but the questions are often extremely tricky.
1	2		2	CMB	2	4	4	Not used in my class			I hope I say the correct answer and even if I think I am right I never answer with full confidence in case I'm wrong.
1	1		1	CMB	4	7	6	5	Pray to God and hope I don't get the question wrong
1	2		1	CMB	1	3	4	1			Noting just asnwer the question
1	1		1	OEB	4	7	7	3	I make sure I have my clicker ready with the correct channel.		No. I start freaking out.	I get to know the people sitting around me.
1	1		2	CMB	3	7	7	2	look through my book	skim my notes	pray that someone else just says the answer
1	1		1	CMB	2	5	Not used in my class	2			Answer the question best I can, take deep breathes	Be the outgoing one
1	1		1	CMB	3	4	5	1	I make sure I have my clicker or learning catalytics on hand		I have an answer ready in my head before I am called
1	1		1	CMB	2	3	3	1			I look back at my notes
1	1		1	OEB	4	7	7	1	Looking at notes and being able to talk to students around decreases the anxiety.	I don't volunteer but I listen to others answers and compare to the one conjured in my head from the question asked. I typically have an answer I just don't like sharing it.
1	1		1	CMB	4	4	5	2	Talk it out with friend
1	1		1	OEB	2	4	7	3	i usually look at my notes.	not really other than hope the answer is right.	not really i just hope my answer is right	talking to someone else about the problem gives me less anxiety.
1	2		1	CMB	7	4	5	1	ask for peer help		i try to be prepared
1	2		1	CMB	1	3	4	4		No, if I know the answer and no one else speaks up I still will answer it. I just typically prefer to not speak up.	No, I get kind of nervous but still answer the question to the best of my ability.	I typically don't enjoy group work but sometimes you've just got to deal with it. I don't really change my behavior just because I'm anxious.
1	2		1	OEB	1	3	5	2		I have no means of relieving the anxiety, other than not volunteering
1	1		1	CMB	4	3	5	1		Look over my notes until i am for sure of the answer.
1	1		1	CMB	6	2	2	6	look at my notes	talk to classmates about it		let them answer first
1	1		2	CMB	5	7	7	4		I don't volunteer to answer.	No, I am already panicking if I get called on.
1	2		1	OEB	5	7	5	2		i dont answer		I talk to people and be nice
1	1		1	OEB	Not used in my class	4	Not used in my class	4		I usually don't answer the question because it makes me nervous that I'll get the answer wrong in front of the class.		I usually just try to put my best input in and feed off of what the others are saying. I don't usually want to be the first one to talk.
1	1		1	CMB	2	6	7	6		practice what I might potentially say over and over again	Take a minute to breathe and then answer
1	1		2	CMB	1	2	3	1		I make sure I know the answer via reviewing the PowerPoint and reading the night before	Once again, I make sure I'm prepared to participate
1	1		1	CMB	2	7	7	3	I double check my answer with my neighbor before responding.			I work with people that I know outside of class so my anxiety isn't that bad, but I still refrain from answering a question unless I'm 100% sure of the answer.
1	1		1	CMB	3	3	Not used in my class	2	Talk to my peers and discuss the question	I don't volunteer to answer the question		Talk to my peers
1	1		1	CMB	4	Not used in my class	Not used in my class	1		Look back at the powerpoint
1	1		1	CMB	4	7	7	5	I try to ask around for the same answers but I see people have all different ones	I look away	I answer. But have high anxiety	I just deal with it and do it quickly
1	1		1	CMB	3	6	7	5	I answer it quickly and hope for the best.	I pray.	I really just hope this doesn't happen, because I pretend I'm not there because everyone looks at you and I can't breathe.	Friends help me reduce it.
1	1		1	CMB	2	3	6	3	I just answer the question. No one knows what answer I put.	I don't volunteer.	I try to act like I'm not there or I try to answer as fast as possible.	I find friends.
1	1		1	CMB	3	3	4	1	use the textbook	use the textbook
1	1		1	CMB	2	6	Not used in my class	5		I don't answer the question and stay out of his sight line		I typically don't work with others in class
1	2		1	CMB	6	Not used in my class	Not used in my class	2	I'll ask around
1	1		2	CMB	4	6	7	5	look up the answer	make sure I know the answer	Make sure I know the correct answer
1	1		1	CMB	7	5	7	5	Ask ALL ot neighbors for a general consensus	I don't answer;)
1	2		1	CMB	2	3	Not used in my class	4				I usually just don't work with others because there is no penalty
1	2		2	OEB	3	2	3	2	I tend to ask my neighbor if my reasoning is faulty or correct if wrong I answer and wait for an explanation. I also write down the clicker questions.	If I know the answer I simply explain it with no anxiety but if don't know I remain quiet.	If I know the answer I simply explain it with no anxiety but if I don't know I tell the professor that and he asks another.	I try ask for all the names of the people in my group.
1	1		2	CMB	2	4	Not used in my class	5		Tell a joke that's relevant to the topic along with my answer.		I just don't do it. I'll work on my own.
1	1		1	OEB	1	1	4	1			I just tell myself that even if i get it wrong, it'll be okay.
1	2		2	OEB	4	3	5	Not used in my class	I try to narrow my options.	I tend to volunteer for questions I feel I have a good understanding for.
1	2		1	OEB	6	7	7	2	I try to slow things down and logically think through the question.		I act like its a one on one conversation with the professor to reduce anxiety.
1	2		2	CMB	6	6	Not used in my class	5	Typically reading the text ahead of time has helped reduced anxiety of clicker quiz questions.			I try my best to work as frequently as possible before the assignment is do to reduce anxiety.
1	2		1	OEB	3	5	6	4	Just answer the question to the best of my knowledge.	Try to remember that I am not the only person in the room that the question is being asked to.	try to put together my answer quickly, but thoroughly, in order to not appear dumb to my peers.	take a few seconds before engaging in conversation.
1	1		2	OEB	Not used in my class	7	7	6	When I use my clicker in other classes, I have to sort of tell myself to calm down and just read through the answers rather than staring at them and wasting time.	I usually do not answer unless I am very positive about my answer, which is rare.	I try my best to answer the question and tell myself that no matter what I say, not everyone will agree, and I should be okay with that.	I try to focus in and actually build up an answer so that they do not see me as useless in that situation.
1	1		1	CMB	3	5	4	4	talk with my friends about the question	try to think it through	try to think it through	work with my friends in the class
1	1		1	CMB	2	4	Not used in my class	2		I breathe slowly, but it does not cause me too much anxiety.
1	2		1	OEB	1	2	5	1			Steady my breathing and try to answer to the best of my ability
1	1		2	CMB	4	4	4	4	I talk to the people around me about what they think and compare answers.	i don't make eye contact		try and help out
1	1		1	CMB	3	5	Not used in my class	1	ask others around me what their thoughts are on the question
1	2		1	CMB	1	6	Not used in my class	1			Take a deep breath
1	1		1	CMB	7	2	2	2	I try not to pay attention to the timer and just focus on answering the question at hand.
1	1		1	OEB	4	6	7	4		Figure out what the answer is ASAP	Hopefully had already known the answer and developed a way to extract that
1	1		1	OEB	7	5	7	1	no i hope for the best and talk to classmates.	i hope to not get called on.
1	1		1	CMB	1	3	4	1			I don't really do anything to lower my anxiety. I usually take a second to think about the question so my answer is more coherent.
1	1		1	CMB	5	3	Not used in my class	1	Discuss the question with peers.	I do not volunteer.
1	1		2	OEB	5	7	7	2		I look away.	I don't answer.
1	1		1	CMB	3	7	7	5	Ask the people around me what they got for the same question.	I look away from the professor in order to not be called on.	Breathe and most of the time say that I don't know.
1	1		1	CMB	1	4	5	2	I break down the question into easy to understand parts.	It doesn't make me feel anxious, but I do formulate a response in my head just in case.	Same as previous.
1	1		1	CMB	1	1	2	3			Take a deep breath and try to answer the question to the best of my ability.	Try and talk to someone soon so I do not feel unwanted and that others do not want to associate with me. sometimes I do nothing to see if someone will talk to me first.
1	1		1	OEB	7	7	2	4	I answer the question to the best of my knowledge.	I typically do not answer questions.	If I were to be called on by name, I would be very anxious and forget the answer or tell him I was not sure of the answer.	I work with someone I know. I always sit beside my friends.
1	1		2	CMB	Not used in my class	6	4	7	It cause me no anxiety because we work in groups.
1	1		2	OEB	1	1	5	1		i think about what the right answer is
1	2		1	CMB	4	2	1	6		I prefer not to answer due to the general difficulty of the questions.		I ask for the opinions of others in order to compare them to my own.
1	1		1	OEB	2	4	5	1			Not really, I have not been called on yet but I would just try to come up with something or if I know the answer say it
1	1		1	CMB	Not used in my class	1	7	4			I try to control my breathing. Most of the time, I know the correct answer, but if I am too nervous, I won't be able to answer it correctly.	I bounce my ideas off the other people in my group. This helps me to better understand the material we are covering.
1	2		1	CMB	1	4	4	1			Properly prepare to answer the question
1	1		1	CMB	3	5	7	1	Sometimes I'll ask the TA's about it who are more than happy to help	Usually someone else will volunteer an answer	I've never been called on by name but I'd cry if I were
1	1		2	OEB	Not used in my class	5	6	2		look at the notes in case the teacher calls on me	look at notes, think about the question carefully in case I freeze
1	1		1	CMB	5	5	Not used in my class	Not used in my class	Consult with those around me
1	2		1	OEB	1	3	2	2		Taking long breaths to build up nerve	Not much anxiety, but would just take deep breaths
1	1		1	OEB	6	7	7	2	No but I look through my notes to see if I can find the correct answer if I do not know it right away.	Deep breathing and try not to turn red in front of the class.	No I wouldn't have to time to do anything to reduce it.
1	1		1	OEB	3	5	4	3			Listen carefully to the teacher and question.	Listen carefully to the people in the group.
1	2		2	CMB	5	4	5	2	Discuss with a friend	Make sure to answer	Make sure to know the answer
1	1		2	OEB	Not used in my class	7	1	7		I normally just hope and pray that i do not get picked on or have to raise my hand.	I use breathe in and out, and try my best to answer correctly.	I usually just try my best to participate even if i don't know the answer
1	1		1	OEB	6	1	Not used in my class	1	I usually just talk it out to the person next to me, but this does not reduce anxiety. I am anxious until class is over.	In order to avoid anxiety, I do not answer.
1	1		1	CMB	4	5	6	2	I have anxiety, so I just implement my coping mechanisms and form an educated guess if I don't know what the question is asking.	I just don't volunteer to answer questions that I don't know.	Just implement my coping mechanisms and answer the question to the best of my knowledge.
1	1		1	OEB	Not used in my class	2	2	1		I think about if my answer makes sense. I really don't get much anxiety about this because usually the answer is straight forward andmy professor never makes you feel stupid. He is extremely appreciative of any answer someone offers.
1	1		1	CMB	Not used in my class	7	Not used in my class	4		I generally don't answer
1	2		2	OEB	Not used in my class	4	Not used in my class	2			calm down breath deep but my professor has not done this yet
1	1		2	OEB	2	7	7	2		I just breathe an do not raise my hand.	I try to keep taking deep breathes so I wont over think the answer or even just my response to keep from freezing up or babbling.
1	2		1	OEB	1	2	3	4			mess with my nails.	I'm quiet and try not to talk.
1	1		2	CMB	2	5	5	2		Ensure I have the right answer by referring to notes, boots, etc.	If I don't know the answer, I just say I don't know.
1	1		1	OEB	Not used in my class	4	5	1			I make sure I am composed and have my thoughts together before answering.
1	2		1	OEB	2	5	7	2			Look through my notes
1	1		1	OEB	Not used in my class	Not used in my class	Not used in my class	Not used in my class	I look through notes
1	1		2	CMB	3	6	6	5		I mouth the response to myself if I know it. If not, I sift through my notes until someone is called.	I try to calm my breathing and answer slowly.	I just work by myself and review with the classmate after.
1	1		1	OEB	Not used in my class	2	4	2		Play with my ring	Play with my ring
1	1		1	OEB	Not used in my class	7	7	7		try to think clearly	breathe deeply	try to think of possible solutions to the question
1	1		1	OEB	Not used in my class	7	7	5		try to think clearly and calmly	breathe deeply	try to come up with possible solutions to the question
1	2		1	OEB	Not used in my class	1	2	1			May cause me a little anxieity, but I feel like if the instructor knows my name thats a good thing, a good way to reduce anxiety is to control your breathing
1	1		1	CMB	5	7	Not used in my class	3	Try to talk it over with my neighbor for help
1	1		1	OEB	Not used in my class	5	5	5		I usually do not participate because I do not want to answer the question wrong.	I try to give to closest answer that could be right. I take a moment to think.	Participate and kind of ask the group members what their thinking, so that I know before I talk if the answer I'm going to give out Is close to or is correct.
1	1		1	CMB	Not used in my class	Not used in my class	Not used in my class	3		I do not answer the question. Instead I reread the question and listen to other peoples answer and try to understand why their answers are right or wrong.
1	2		2	CMB	2	6	7	3		I choose not to answer unless called on.		Just remind myself that we are mostly on the same level.
1	1		1	OEB	5	5	7	2	I hope that I had read the information in the reading the night before or it is just review. I do process of elimination.	No, i just dont volunteer normally.	I just hope that the TAs dont call my name randomly from the roster.
1	1		1	OEB	Not used in my class	5	7	6		Yes - I take a breath and try to figure out or remember the answer in my head; if I am confident enough that I have the correct answer, I will raise my hand, but that's only if I am extremely sure that I'd be correct.	This hasn't happened in our class yet, but if it did, I would try to not get so nervous - like trying to remain calm and take a breath - but with everyone's attention on me and awaiting my response my mind would go blank and I would probably start sweating and, if I'm lucky, I would stutter out something that at least resembles an answer. If I actually happen to know the answer, these would still…	Yes, once again, I would take a deep breath and gather my thoughts before turning to the people around me. And I usually let someone else start first, unless I feel extremely confident in my answer or opinion. I get intimidated by working with others because I automatically feel less intelligent then them because, unless I fully understand something, I am a slower worker in the academic world; al…
1	2		2	CMB	5	3	1	Not used in my class				I work with the people that I know mostly
1	1		1	CMB	4	4	5	1	look over notes
1	1		2	CMB	1	7	7	1		I just remember that saying the wrong answer is the worst thing that could happen.	Once again, I just remember that saying the wrong answer is the worst thing that can happen.
1	1		2	CMB	2	6	6	3	I talk to the friends around me		I would tell the professor that I am unsure of the answer, but still try. and would look for agreement of my colleagues.	I talk to the people I know instead of random classmates
1	1		1	CMB	Not used in my class	6	6	4		I typically wait for someone else to answer it and avoid eye contact with the professor
1	1		1	CMB	2	4	6	2		I generally don't volunteer answers in large lectures.	Breathing and trying to speak clearly helps me when I'm called on in class.
1	1		1	OEB	Not used in my class	6	7	2		Avoid answering
1	1		1	CMB	2	5	6	2	I talk with the people around me to make sure I get the answer right.		I take a deep breath and try to relax.
1	1		1	CMB	1	2	Not used in my class	1			Hopefully I can look through my notes so I feel more confident with my answer
1	2		1	CMB	1	3	5	2		I breathe deeply.	I pause, breathe deeply, and collect my thoughts.
1	2		1	OEB	Not used in my class	2	Not used in my class	1		Calm myself and trust in my ability to answer.
1	1		1	OEB	Not used in my class	4	5	1		Think over the question asked to make sure that I could potentially answer it.	Think over my question real quick and try to stay confident in my answer.
1	1		1	OEB	1	7	7	5	I just read the question and think about what is being asked. I tend to go with my first choice.		I think about the question again and whether in know the answer or not.	I work with the group and try to learn what they all know and put what I know into the group.
1	1		1	OEB	3	5	6	3	I ask people around me what they thing about the question as well.	Think about the question and try to think of the answer just in case.	Say the best answer i can possibly think of
1	1		1	CMB	5	7	7	6	Try to answer as soon as possible		Try to hide	try to work with people i know
1	1		1	CMB	4	Not used in my class	Not used in my class	2				Ask for help, refer to the slides
1	1		1	OEB	Not used in my class	6	7	5		Usually I just don't volunteer.	I usually blank out on what to say, I haven't really figured out a way to reduce the anxiety.	Usually I wait for the other person to speak first or introduce myself to try to help reduce the anxiety.
1	1		1	OEB	Not used in my class	4	Not used in my class	2		Relax and remember I'm probably not the only one who doesn't know.
1	1		1	OEB	4	2	7	1	write it down
1	2		1	CMB	Not used in my class	2	4	1			I just clear my throat so I know my voice will be strong.
1	2		1	OEB	4	7	7	2		I do not raise my hand to answer the question.
1	2		1	OEB	3	4	6	2	I read the clicker options carefully and slowly to make sure I am making the correct answer.	I sit and think about about what answer I say will sound the most correct	I sit and think about about what answer I say will sound the most correct
1	2		1	OEB	1	3	4	1			no i just answer with what i think is right
1	2		2	CMB	2	Not used in my class	Not used in my class	3				I tend to try to get to know the people I sit with before the group assignment or I just sit with friends.
1	1		2	CMB	Not used in my class	Not used in my class	Not used in my class	1			Ask if the question can be repeated, to buy me more time for me to process the question and think of an educated question.
1	1		1	OEB	Not used in my class	1	1	2				I do not do anything, I just talk to the people around me and try to ignore the anxiety.
1	2		1	OEB	3	5	6	4	I just calm down and read the question and answers carefully.	I calm down and read everything carefully	I try to answer the question the best I can and hope I got the majority of it correct.
1	1		1	OEB	Not used in my class	5	5	2			He doesn't call on us by name but if he looks around it's intimidating and I kind of keep looking around.
1	2		2	CMB	1	2	3	1		I make sure I have the right answer	I read over my notes quickly, and answer confidently
1	2		1	OEB	2	4	4	2		I think about the answer and the question before i start speaking.	the same as when i am volunteer , i try to be confident even if my answer is wrong .
1	1		1	CMB	4	1	3	1	I normally will consult the people around me if I am unaware of the answer to the question.
1	1		1	OEB	2	4	6	3		i think of an answer in my head but don't speak up.
1	1		2	CMB	1	4	6	1			I try to take deep breaths and settle myself before talking/answering a question, and I try to reassure myself that I understand the material and the question asked.
1	1		1	CMB	5	7	7	5				It helps if I have had some interactions with the classmate that I am trying to work with.
1	1		1	OEB	Not used in my class	2	7	1			I would pretend that I did not know the answer or try my best to answer the question.	I would try to be nice and polite with the people in the group because no one really talks to each other in lecture. If I be kind then maybe that will make everyone open up and communicate better.
1	1		1	OEB	Not used in my class	3	4	1			Just try and take a deep breath think of the best answer and explain myself
1	1		1	OEB	4	5	Not used in my class	Not used in my class		Avoiding eye contact	i say "i don't know" even if I do	I pretend to look through papers and let others lead
1	2		1	CMB	Not used in my class	5	Not used in my class	3				I try to work with someone I know.
1	1		2	OEB	Not used in my class	6	6	2		I don't volunteer to answer the question.	I take deeper breaths.
1	2		2	CMB	1	4	4	1		I revisit the question and try to think of the best possible answer in case I am called on.	I take a deep breathe and answer the question to the best of my ability.
1	2		1	CMB	3	5	4	1	Just take a deep breath and think	Deep breaths
1	1		1	CMB	Not used in my class	Not used in my class	Not used in my class	2				I have only had to work with someone else one time. In the future, I will reduce my very very slight anxiety and aim to work with someone I already know.
1	2		1	CMB	1	4	6	1		No. I deal with it.	I deal with it.
1	1		1	CMB	6	5	7	7				I group with my friends.
1	2		2	OEB	1	5	6	1	I try not pay attention that could distract me and breath in and out to keep myself calm.
1	1		2	CMB	Not used in my class	3	Not used in my class	2				I just talk it out with my classmates until we reach an answer.
1	1		1	OEB	Not used in my class	5	1	7		I wait for someone else to answer because I don't want to talk in front of that many people.	take a deep breath	work with someone i know
1	2		2	CMB	4	6	6	2	To reduce the anxiety, I simply confirm my answer with my friend that sits next to me to assure myself.		I take a deep breath and take a moment to analyze the question and respond.
1	2		1	CMB	Not used in my class	Not used in my class	Not used in my class	3				I tend to sit in the same general area so that I know those around me which makes working with others easier.
1	1		1	OEB	Not used in my class	4	7	1		I hope someone volunteers before she calls on people.	I don't do anything to reduce it, I just hope I know the answer
1	2		1	OEB	1	4	4	2		i dont volunteer	I answer the question, or if i don't know the answer then i will tell her i don't know
1	2		2	CMB	1	Not used in my class	Not used in my class	5				I tend to agree to them a lot more as to not cause any awkward situations.
1	2		1	CMB	Not used in my class	1	4	4			I try to study more so I don'tget anxious
1	1		1	CMB	2	5	7	4	I go ahead and answer	I don't volunteer	I say a fast answer not caring if it's completely correct	I get my work done fast
1	2		1	OEB	3	5	7	5		Not make eye contact with instructor	Remember no one really is paying attention, they are just there because they need to be
1	1			CMB	5	7	7	6	Discuss possible answers with my neighbors	Slouch in my seat
1	1		1	CMB	1	4	7	2			Think thoroughly before answering the question asked.	Prepare for disagreements between individuals in the group.
1	2		1	CMB	1	2	3	2		I like to see what everyone else's responses are first	I try and just give my best shot at the right answer
1	2		2	CMB	2	4	6	6	No, I just do it
1	1		1	OEB	1	6	7	3			I try to answer the question as best I can even if I don't fully understand the question or answer.
1	1		2	OEB	5	7	7	3		Yes, do not raise my hand to answer.	I just breath slowly in hopes it will calm me down.
2	1		1	CMB	2	3	5	6	No, I just answer the best I can
2	1		1	CMB	5	6	Not used in my class	5	I don't really do much. I just hope I know the material.	I never volunteer. There will always be an extrovert who wants to answer before me.
2	1		1	CMB	3	5	Not used in my class	1	I open my notes to try to find the correct answer in the allotted time.	I do not raise my hand.		No, I just turn to my neighbor and ask why the chose what answer.
2	1		2	CMB	5	7	7	7	Not really. In shock so I just stutter an answer.		This causes a lot of anxiety for me. Again, stutter answer and move on. Not the end of the world thoughts.	Try my best, but I'm awkward.
2	2		1	CMB	1	Not used in my class	4	2		I get over it by being a man	I get over it and talk	I get over it and work with people
2	1		1	CMB	1	5	6	3		I try to avoid eye contact to avoid being called on	I get very anxious in this situation and try to answer the question as quickly as I can.
2	1		1	CMB	3	3	7	4			I try to have an answer planned before being called on.
2	1		1	CMB	3	4	Not used in my class	3	Talk to other individuals sitting around me	consult my notes to look for the answer		Ask the others questions and discuss
2	1		1	CMB	1	2	6	1			Just make sure I have the right answer so I'm not embarrassed
2	1		1	CMB	3	5	5	6				Focus on my own knowledge and the task at hand
2	2		1	CMB	1	4	5	2	Breath.		Breath deeper.	Just roll with it.
2	1		1	CMB	1	4	7	1	I consult other students to make sure I am on the right track with my answer.		No not really. I just try to give the best answer I can.
2	2		1	CMB	5	4	5	3	I do my best to simply focus on the question		I speak slowly and focus on answering the question	I do my best to listen to my classmates before offering my own opinion usually
2	1		2	CMB	4	5	7	5	I try to calm down and read the question and answers slowly.	I do not volunteer.	I try to explain my answer the best I can so that others don't think I am dumb.	I try to be friendly to ease any weird "stranger tension".
2	1		1	CMB	1	4	6	3		I don't volunteer.	Take a deep breath and suck it up.	Be kind to the people around me. They don't want to do group work either, but it's helpful.
2	2		1	CMB	1	5	5	7				Determine the group I want to work with based on collaboration
2	1		1	CMB	5	6	7	2		i usually avoid answering	"fake it til you make it" so basically i try to seem confident.
2	1		1	CMB	3	2	3	4	I just answer the question as I normally would.		I answer to the best of my abilities, and I try to make sure I've been paying attention.	I just act normal and do the assignment.
2	1			CMB	Not used in my class	Not used in my class	7	3			I try to focus more on the question and less on the people around who are looking at me.	I try to put as much as I can into the activity (regarding information). This way someone else will do the writing or the speaking.
2	1		1	CMB	Not used in my class	2	5	4	I take a deep breath and just go for what I think it is.	I try to not focus on what I might be doing wrong by not answering. What I mean is I really avoid volunteering to answer the question. I often wish the teacher would just call on me. I would answer if he called on me, although I know he can't really do that. I wish my teachers would just call on me. I try to appear emotive to the fact that no one is volunteering up an answer although there is nev…	I would take a deep breath and try to collect my thoughts and take my time answering.	I try to put a little humor into how I talk to them and my attitude. I don't pretend like I know everything if I am even a tiny bit unsure. If I have any stress about disagreements between me and others on what the answer should be, I usually decide to keep at least a little bit of my answer if not all of it.
2	2		1	CMB	1	4	4	4				Try to introduce myself and meet the others in the group
2	1		1	CMB	Not used in my class	1	Not used in my class	2				I don't do anything just accept it.
2	1		1	CMB	4	5	5	4	Look through notes if permitted
2	2		1	CMB	1	3	4	2		I try to figure out the answer.
2	1		2	CMB	Not used in my class	Not used in my class	Not used in my class	1		I try to pretend me and the professor are the only people in the room.
2	1		1	CMB	2	4	6	1			I just develop an answer using what i have learned
2	2		2	CMB	Not used in my class	Not used in my class	Not used in my class	3				i just kind of get over it.
2	1		1	CMB	2	3	5	1	I just thoroughly read the question and answer options before responding.	I do not volunteer to answer questions	It has not happened to me yet, but I would give my best answer
2	1		1	CMB	1	2	Not used in my class	1		I don't volunteer or I check with a neighbor to increase my confidence before offering to answer aloud.
2	1		1	CMB	3	6	7	4				i just look down and do what i can alone
2	1		1	CMB	2	5	6	4	I google to reduce the chances of me getting it wrong.			Discuss answers with my neighbor
2	2		1	CMB	3	4	Not used in my class	2	Look at my notes	Don't volunteer	Panic	Work with others
2	1		2	CMB	1	4	1	1		I don't raise my hand.
2	2		1	CMB	1	2	3	1			Take a deep breath and think through the question before responding
2	1		1	OEB	1	3	3	1			not really, i just answer the question to the best of my ability
2	1		1	OEB	1	7	7	1		I normally never know the answers.
2	1		1	OEB	3	5	Not used in my class	1	I try to work with a partner so I'm not as anxious
2	1		1	OEB	7	7	Not used in my class	5	No. I just do it cautiously.	No. I just typically don't answer. If we are in groups I help my group answer and if they want to speak, I let them speak.		It causes me anxiety, but I just try to help when I can. I tend to stumble on my words though.
2	2		1	OEB	1	6	Not used in my class	2		I usually just take a deep breath.
2	1		1	OEB	3	Not used in my class	Not used in my class	2	Try to stay calm and answer it to the best of my ability			Stay focused on answering the question at hand
2	1		1	OEB	2	4	7	2	I ask others around me for help if I am stuck.	I do not volunteer to answer.	I ask others around me first to ensure my answer is correct.	I actively participate with others to ensure we get the answers correct.
2	1		1	OEB	2	2	5	1			Take a deep breath
2	2		2	OEB	1	Not used in my class	Not used in my class	6				I try to find people that I have worked with before. If i cannot do that then I just let my group decided most of the answers, and I only speak up if someone else, in the group, questions the group answers.
2	1		1	OEB	4	7	7	5	Take a deep breath.		Take a deep breath.	Try to calm myself down through deep breaths and mental preparation.
2	1		1	OEB	Not used in my class	7	7	3		Count to ten
2	1		1	OEB	4	4	3	2	I take a deep breath and talk to the people around me to help me answer the question.
2	1		1	OEB	3	7	7	4	I just try to relax and no over-complicate the question.	Honestly, I just try to blend in and not get called on.
2	1		2	OEB	4	3	2	5	Try to look through my notes for the answer	I just don't raise my hand to answer		I make sure to double check that we have answered all the questions on the sheet given
2	1		1	OEB	4	7	7	5	Go over my part of the notes that has to do with the clicker question	Look at notes	Look at notes	Look at notes
2	1		1	OEB	3	5	5	5		I take a deep breath and try to come up with a response in case I'm called on.	I take a deep breath and try to think rationally.	I tell myself to be confident with my answers, and to have an open-mind toward working with others.
2	1		2	CMB	1	1	1	2				Sitting in a similar area and getting to know the people around me helps me not feel anxious about working in groups.
2	2		1	OEB	1	5	6	1		take deep breaths and wipe off my sweaty hands.	take a deep breath.
2	1		1	OEB	1	1	7	1		I do not volunteer		i try to calm down
2	1		1	OEB	1	3	4	2		Instead of thinking about the possibly of getting wrong or being called on, i have to tell myself to focus and think about the question itself.	Again, I just have to focus on answering the question rather than the possible reactions of others if i get it wrong.
2	1		1	OEB	1	4	5	2			This causes anxiety due to being called out specifically. I just tell myself to breath and answer to the best of your ability.	Working with a group can be stressful but when you get started interacting that reduces my stress.
2	2		1	OEB	4	5	7	5		I try to avoid eye contact.	Thankfully, it hasn't happened yet. I would just try to answer the question to the best of my ability.
2	1		1	OEB	2	7	7	2	i hurry to get it over with	i look down so i dont make eye contact and get picked	i answer in the lest amount of words possiable
2	1		1	OEB	4	5	7	1	Pay attention to detail and try to think carefully		I literally would freeze up. Because usually I have no idea what's going on
2	1		1	CMB	2	4	6	7	Re-read the question several times and double, triple, quadruple check my answer before entering	I refuse to make eye contact so I'm not called on.	I refuse to make eye contact so I'm not called on.	I don't work with others unless the other person initiates. I was in a tragic car accident about 6 months ago and since then, my anxiety has been through the roof. I was hospitalized & diagnosed w/ a TBI and am still in speech and physical therapy working through the physical implications from it. When I'm in an anxious or stressful situation, my slurring / stuttering returns and I'm embarrassed …
2	1		1	OEB	Not used in my class	2	4	2		Talk to the person next to me	Don't happen, but I would just try and answer as best as I could
2	1		2	OEB	2	5	5	5		No, I usually do not volunteer.	No, I just try to answer the question to the best of my ability quickly.	I try to make my thoughts known in the group's discussion.
2	2			OEB	1	4	4	1		I don't volunteer unless I know the answer for sure.	I just get nervous and give the best answer I can provide.
2	1		2	OEB	5	7	7	5	I ask people around me so I am not wrong.	I do not make eye contact with the teacher, so the teacher doesn't call on me.	I hate being put on the spot, but to reduce anxiety I just think twice before I speak.
2	1		1	OEB	Not used in my class	3	Not used in my class	4		I take deep breaths and try to look away from the professor.		I try to calm myself before I ask someone if they would like to be partners.
2	1		1	OEB	3	5	7	3	breath and try to focus on the question			just talk to classmates
2	1		2	OEB	2	4	6	2			I usually try to answer the question but if I can't Ill ask for help.
2	1		1	OEB	1	3	5	1		Yes, I typically answer the question after thinking about it for a while	No, I kind of just go with what i first thought of
2	1		2	CMB	5	6	5	4	I just evaluate the question and talk to my peers to see if we have the same answers.			I try to introduce myself or if I have friends in that class I work with them.
2	1		1	OEB	1	4		4		Try to focus in on the question and understand what it is really wanting.	Try to work my way through the question or simply say I don't understand the concept.
2	1		1	OEB	2	6	6	4	I just take a deep breath before answering.			I try to be friendly and take deep breaths while working with others.
2	1		1	CMB	2	2	5	4	I only get anxiety because I don't want to get the question wrong. So, I usually just take my time in answering the question and use notes if possible.	I don't like answering questions in front of the class so I just don't volunteer to answer it.	I just try to stay calm and think about it before answering.
2	1		2	OEB	Not used in my class	5	6	2			I try to find the answer and answer it the best way I can.
2	1		1	OEB	3	5	7	7	I try to remember that its not that much of my grade	i try and remember no one is judging me		I just try and chill
2	1		1	OEB	4	6	7	5		I avoid eye contact and attempt not to be called upon		Try to sit with people I have worked with before
2	2		1	OEB	2	7	7	3			Say I don't know
2	1		1	OEB	1	7	7	5		I write down the answer then read it	I write down the answer then read it
2	1		1	CMB	Not used in my class	6	7	2			breath
2	1		1	OEB	2	4	4	4		I usually just don't answer the question out loud to the class.		I try to sit with people I know so I know we can do good work together.
2	1		1	OEB	Not used in my class	3	7	2				Pick people I am comfortable around to work with.
2	2		1	OEB	3	7	7	1	Work in pairs
2	2		2	CMB	4	2	1	3	I collaborate with neighbors	I try to look at notes for answers	I try to answer the question the best I can	I try to engage with others
2	1		1	CMB	1	3	1	1		I try to know the right answer	I look for help
2	1		1	OEB	5	7	Not used in my class	5				I usually just work by myself
2	1		1	OEB	1	7	Not used in my class	2			Hurry and answer to take attention off of me asap	Ask questions
2	1		1	OEB	Not used in my class	7	7	2		I just try not to think about it!	I remind myself that if I get it wrong it isn't that bad!
2	1		2	CMB	1	5	6	1		Being asked to volunteer put pressure on me because I do not know if my answer is right or wrong. To help me get over that, I will ask a TA or Professor to listen to my explanation to see if I am headed down the right track.	When this happens, there is nothing you can do because everyone has turned around and all eyes are on you to give a response. In this situation, I just hope my answer correct when I say it.
2	1		1	CMB	4	5	Not used in my class	2	I discuss with others around me in order to ensure that I have the correct answer.	I usually don't raise my hand or speak up unless nobody else answers the question. Only then will I try to give an answer.		Since I work with the same people everyday, this has helped reduce my anxiety a ton. I get a lot of anxiety talking to strangers, and consequently I don't speak up as much.
2	2		2	CMB	4	6	6	3	I consult with my peers.			Communicate
2	1		1	CMB	3	6	6	1	Think thoroughly about the question before answering
2	1		1	CMB	2	2	2	1	I try and review what we will be discussing prior to the lecture so I don't have anxiety about missing the problem, because if you miss a problem you only get half credit		This has never happened but hopefully I would know the answer otherwise I would say I didn't know
2	2		1	CMB	1	4	4	2			Answer the question to the best of my ability
2	1		1	OEB	5	7	7	4		I just wait until some one else answers the questions because I don't want to talk in front of the whole class.
2	1		1	OEB	1	4	6	2		Not to be called on.
2	1		1	OEB	1	4	5	7				I try to group with people that I have worked with before or that seem smart.
2	1		1	CMB	Not used in my class	1	7	5				Being around people I know
2	1		2	CMB	1	1	2	1			Just think of all the possible answers to the question or what exactly the teacher is looking for as an answer to progress the lecture.
2	1		1	CMB	2	7	7	1		Usually wait until someone else answers the question	Answer the question
2	1		1	OEB	3	3	4	1	i read it twice
2	1		2	OEB	3	6	7	2			I just think about the question logically and take a guess.
2	2		1	OEB	1	1	3	1			I usually just take a deep breathe, then try to answer the question to the best of my ability.
2	1		2	CMB	1	2	2	1			Take a deep breath and think about what is being asked.
2	2		1	CMB	1	3	4	2			I do not do anything besides answer the question
2	1		2	OEB	Not used in my class	6	Not used in my class	7		I usually do not volunteer to answer.		I try to sit around the same people so I am more familiar with them and less anxious about working in groups.
2	2		2	OEB	3	4	5	2	just ask a friend	attempt to look busy	no, just answer with confidence
2	2		2	OEB	Not used in my class	4	4	4			clear my throat and talk loudly
2	1		1	OEB	1	Not used in my class	Not used in my class	1		Just sit there
2	1		1	OEB	2	5	5	4	I answer quickly then watch the answers appear on the board.	I take deep breaths and rehearse the question in my head before raising my hand.	I take deep breaths and clear my throat.	I work with the people sitting near me that I know (my friends) and try to balance speaking and listening.
2	1		2	OEB	2	6	6	4	The anxiety comes from getting the question right or not for points, so it is more of preparing for class beforehand	Pay attention in class and prepare for class beforehand.	Pay attention in class and prepare for class beforehand	Prepare for class beforehand
2	1		1	CMB	Not used in my class	5	6	2		I look around and look like I'm thinking about the question and wait.	I spin a ring on my finger.
2	1		1	CMB	4	4	4	3	look through my notes	go over the answer in my head	try to formulate an answer ahead of time
2	1		1	OEB	3	5	5	3	Take a deep breath.	Try to answer the question in my head, so I am prepared to answer out loud.	Look at the professor, and take a deep breath.	I try not to think about it too much.
2	1		1	OEB	1	6	6	2		I might take a calming breath and then answer.	Calm breath and then I take the time to make sure I know what I am going to say.
2	1		2	OEB	1	2	5	2		When the class is asked to volunteer to answer questions I sometimes become mildly anxious but to ease my anxiety I take a few deep breathes.	When I am called out to answer a question I become anxious and flustered at the idea of answering incorrectly but to ease my stress and anxiety a calmly take a few deep breathes and refocus myself.
2	2		2	OEB	1	5	5	2	No, just answer it to the best of my ability	I try to pay attention and take notes instead of trying to directly answer.
2	1		1	OEB	3	5	Not used in my class	2				I pick people that I am comfortable working with.
2	1		1	CMB	5	7	7	2	I ask others around me to make sure I got the right answer.	I dont volunteer usually.
2	1		1	CMB	5	5	5	5	I try to just breathe		I get extremely nervous
2	1		1	CMB	2	3	5	1			I try quickly to find the answer.
2	1		1	CMB	2	5	6	3		I do not volunteer.		I try to meet people in the class and sit by them.
2	1		1	CMB	2	3	6	1	No, if we are allowed to consult with those around us, it allows answering the question to cause less anxiety.		I would need to feel more comfortable with the material. However, it is a little intimidating to be called on by name in a lecture with a large number of students.
2	2		1	OEB	1	3	3	1			Take a deep breath right before answering
2	2		2	CMB	3	5	4	1		Think about everything that I know
2	2		1	OEB	1	1	4	1	I consult with someone next to me.
2	1		1	OEB	1	4	6	2		look around the room, don't make eye contact with the teacher	I usually get really fidgety
2	1		2	CMB	4	7	7	3		No, I just don't raise my hand	I just try to answer the best I can.
2	1		2	CMB	3	1	Not used in my class	4	I am always anxious that I will get the question wrong. I just remember that I have read the material and know the answer.
2	1		2	OEB	Not used in my class	7	7	2		I try to believe that I know the answer to the question.	I try to feel confident in the answer that I give.
2	1		1	OEB	5	7	Not used in my class	3	Just being prepared with the readings helps.
2	2			CMB	1	2	5	1			I try to think of the best answer. If I don't know than I say I don't know.
2	1		1	OEB	1	7	Not used in my class	4				I usually just take a few deep breaths and try to make new friends
2	2		1	CMB	3	3	4	2			Just answer the best I can
2	1		1	CMB	Not used in my class	4	Not used in my class	4		I try to think if I know the answer and if I do, it reduces my anxiety about it, but I will usually not answer the question. If i do not know the answer, i try to look busy so i am not called on, though that rarely happens.		I try to sit with people that i know so that this does not cause anxiety, but i just tell myself that this is to help facilitate learning and to do it to the best of my ability.
2	1		1	OEB	6	5	7	2	I normally check with others in my class to make sure I got it right.	I do not normally answer a question that I'm at all unsure of.
2	2		1	CMB	5	5	7	2	Since we are allowed to discuss with those around us, I am less anxious. I always check my answers with my classmates.	I make sure I have a correct answer by, once again, discussing with my classmates. Also, I will look back at my notes to be sure of my answer.		I make sure we all agree on an answer, and ask the TA's for help when needed.
2	1		1	OEB	2	7	7	4	No, I just answer the question to the best of my ability	I just breathe	I try to answer the question to the best of my ability
2	1		2	CMB	3	5	6	1	I take a breath and check my answer with the people around me. If I'm confident with my answer then I submit it.	I usually do not answer bc I am too nervous.	I cannot do anything besides think of the answer.
2	1		1	OEB	2	1	6	2		I avoid eye contact with the teacher by looking around at other students	I sometimes forget what to say even if I know the answer
2	1		1	CMB	2	6	6	6		I don't have an efficient way to reduce the anxiety of this happening, if I do get called on I just hope that my answer is right.
2	1		1	CMB	7	7	7	5	I try to see if the teacher explains any helpful information or ask people around me for help	I try to prepare an answer		Use notes
2	2		1	OEB	6	3	3	5	i answer the question		I answer the question. If I am really nervous I stutter.	no because i am usually around friends
2	1		1	CMB	Not used in my class	Not used in my class	Not used in my class	3	Not asked for clicker questions. We do have learning catalytics, but this doesn't cause anxiety - I just hope for the right answer.
2	1		1	CMB	3	7	7	6		Avoid answering	I just stay calm.	I find a friendly face.
2	1		1	OEB	1	1	4	2			I try to stay confident in my answer and make sure I have valid reasons when explaining my answer. When I have both of these things, my anxiety is reduced.
2	1		1	OEB	2	6	7	6		I try to always make sure that I'm not the one who has to answer the question		I try to make sure that I contribute to the activity
2	1		2	OEB	3	5	Not used in my class	1	I tell myself I can do it.	I usually look away from the professor.
2	1		2	OEB	1	2	Not used in my class	1		I don't answer the question, especially if I don't know the answer.
2	1		1	OEB	1	7	7	5				I do not have friends in my biology class since they are in more advanced biology classes. If I had good friends in this class then I would love group activities. I don't have a lot of anxiety working with others but I do feel a little stressed sometimes. I do not reduce anything my anxiety.
2	1		1	CMB	3	7	7	4	I ask people around me if they put the same thing as me	I do nothing to reduce the anxiety except hope someone else answers soon
2	2		1	CMB	2	2	3	1			think through the question
2	2		1	OEB	1	1	3	1			I just think the question out and hope that everyone else either doesn't overly know the question or would answer the same way.
2	1		1	OEB	2	3	6	4		i simply look through my notes and avoid eye contact with the teacher so he does not call on me	i pick at my nails
2	1		2	OEB	1	3	3	1		Avoid eye contact
2	1		2	OEB	1	6	7	2		I keep looking through my notes or the lecture slides to keep busy.	I do not like being called on so I try to avoid the situation as much as possible.
2	1		2	OEB	1	4	5	6		Avoid eye contact with professor		Avoid eye contact
2	1		1	OEB	1	2	1	1		I try to really think over what I will say.
2	1		2	OEB	Not used in my class	Not used in my class	Not used in my class	5				i try to talk more and fill the silence and pretend i am not anxious
2	1		2	CMB	1	3	3	1			I usually think about what I would say and then say it.
2	1		1	CMB	4	4	Not used in my class	3	I just try to remember that my answer is probably right and if not it's not usually worth a lot of points		It's always stressful being called out like, makes me personally lose my train of thought	Make sure I find someone I am comfortable working with and that I know will pull their weight.
2	1		1	CMB	2	6	6	2		Talk with those around me.
2	1		2	OEB	3	7	7	7		I try to look for the question ahead of time and breathe in order to calm myself down. I feel like if i'm at least prepare i'm not as freaked out when i am ask.	i just breathe.. it doesn't help much but i try.
2	2		2	OEB	1	2	7	1				No, it's required so you just get over it.
2	2		1	OEB	1	1	1	Not used in my class				Keep quiet
2	1		1	OEB	4	3	7	2	Hurry up and answer		Try to relax and think about the question asked	Make the conversation with others fun and not stiff
2	2		1	OEB	2	6	7	4		I try to just focus on the answer and it think about other people in the room.	I just try to answer it quickly and make sure I have the right answer.	I try to work with people I know so it is not as awkward.
2	1		1	CMB	Not used in my class	6	Not used in my class	6		Yeah I just look down. They can smell fear.		I either don't work with a partner or I just volunteer what I know.
2	1		1	CMB	Not used in my class	3	4	1			No, the worst that can happen is i get it wrong
2	1		1	CMB	Not used in my class	3	Not used in my class	1		I normally form a pre-mediated answer just in case I am called on randomly if no one volunteers. This allows me to calmly think of an answer even though I may not even be called on.		I try to express my opinion and solution with confidence and humor so that I may keep a cool exterior and come up with a better answer together with my group.
2	2		1	OEB	1	4	5	1		I struggle with bad anxiety to begin with, so i just try to breathe and relax because ultimately it is not a big deal	Just try to remind myself that people fail all of the time and that even if i got it wrong, it wouldn't be the end of the world
2	1		1	OEB	1	2	4	4		Practice how I will answer the question in my head before I answer out loud.	Again I practice what I will say before I answer.	I try to look for people I know to work with who I know will be helpful.
2	1		1	CMB	1	6	6	3		Try to remember that I study and work hard and do my best.	Remain calm, breath, speak slowly and clearly, and answer to the best of my abilities
2	1		1	CMB	1	1	3	4				I usually make friends with someone within the class who shares the same work ethic/dedication to school work, and as long as they are there I feel less anxious about group projects. The only thing that makes me "anxious",per say, is being put with a person who does not want to contribute to answering questions or openly thinking.
2	2		1	CMB	Not used in my class	4	7	2	Maybe ask a neighbor	I just try to avoid eye contact with the teacher	I try to answer the question as fast as I can
2	1		1	OEB	2	4	6	6		Not make eye contact
2	2		1	CMB	Not used in my class	7	7	5				I usually try to work it out in my head before I say anything.
2	1		1	CMB	Not used in my class	Not used in my class	Not used in my class	Not used in my class	I just try to think of the correct answer and be confident in it.		I feel a slight anxiety from being scared to get it wrong, but I just answer what I think is correct and stay confident.
2	1		1	CMB	Not used in my class	4	7	1		I tell myself that someone else will answer.	I take a moment to breath and calm myself down before giving an answer.
2	1		1	CMB	3	6	6	4	I ask others around me what they think of the question.	I normally have an answer in my head but wait to see if someone else answers with it and to see if it is correct.	I give an honest answer, even if I think it is not correct. And I hope the teacher is nice about correcting me.
2	1		1	OEB	1	1	3	1			I just assume that if I am unsure of an answer surely other people in the class are too and so I won't look all that stupid.
2	2		1	CMB	Not used in my class	2	3	1		I think about the fact that I am not the only person in the entire class that thinks the way I do. No matter my answer, I'm not the only one with that answer.
2	1		2	CMB	5	7	7	6	I try to figure out the correct answer	I look down at my paper		Think hard about my answer before I speak it
2	1		2	OEB	Not used in my class	5	7	2		I get anxious, but I usually don't volunteer to answer questions.	I would get nervous and I usually get figgidy.	I get nervous, so sometimes I just stay quiet.
2	1		1	OEB	2	4	7	3			Nope, I just go with it and answer the question
2	1		1	OEB	2	3	3	1	I look back at my notes and ask the people around me what they think so that I understand all of the answers from different viewpoints as well as having a conversation with someone if our answers are different.
2	1		2	OEB	3	7	Not used in my class	7	Not really. Ultimately I know I have to answer the clicker question.
2	1		2	OEB	1	7	7	1		I try to take deep breaths.	I try to take deep breaths.
2	1		1	OEB	5	Not used in my class	Not used in my class	6		I tend to not volunteer to answer because I'm anxious if I answer I'll say the wrong answer.		I can't think of anything to do to decrease this anxiety other than working with people I already know.
2	1		1	CMB	Not used in my class	3	3	3			Once again, I don't really do anything I just take a deep breath before I give my answer.
2	2		1	OEB	1	5	7	1	No, I just typically try to work through the question to the best of my ability.	No, I am just generally unprepared for this to happen		No, it does not stress me out. I typically work with the same group of people
2	1		1	CMB	4	6	6	4			Answer the question quickly
2	1		2	OEB	1	Not used in my class	Not used in my class	7				I try to sit with the same group of people so I will be less anxious.
2	1		1	CMB	3	4	7	2		Don't volunteer or make eye contact
2	1		1	OEB	1	3	2	2	I take deep breaths, and remind myself that it will be a very small percentage of my grade.	I take deep breaths, and remind myself that it will be a very small percentage of my grade.	I remind myself that this has no effect on my grade and that the professor will not judge me if I answer incorrectly, and that it does not matter if my fellow students judge me for answering incorrectly.	I remind myself that this has no effect on my grade and that the professor will not judge me if I answer incorrectly, and that it does not matter if my fellow students judge me for answering incorrectly.
2	1		1	CMB	Not used in my class	7	7	5		I avoid eye contact and don't answer.	I try to remember that everyone is nervous.
2	1		1	OEB	Not used in my class	3	7	2		I do not raise my hand	I look down	I just make sure that everyone has a chance to speak
2	1		2	CMB	1	2	2	2	Select a random choice quickly to gain participation points and then truly think about and answer the question using knowledge	I am not usually the student to speak out.	Try to answer the question as soon as possible
2	1		1	CMB	5	3	7	7	Ask others around me if they got the same answer		No. I try to answer but feel really stupid.	I just don't talk to others
2	1		2	CMB	Not used in my class	4	Not used in my class	1			I usually just mess with my hands, and it seems to help
2	1		1	CMB	3	6	Not used in my class	6				I try to just get it over with quickly
2	2		1	CMB	Not used in my class	Not used in my class	Not used in my class	3	I make sure that I hit my answer twice and if allowed confer with my seat neighbors.		I repeat the question on my noggin.
2	2		1	CMB	2	3	6	6		Slow down my thoughts. The answer is usually obvious	Same as answer above.(Slow down my thoughts. The answer is usually obvious) It's just now I have to talk.	They probably have the same anxiety i do
2	1		1	OEB	1	2	6	2		To reduce this anxiety, I study before lectures so I am more prepared.	My professor does not call on us by name, but if he began to I would study before lectures to be more prepared.
2	2		1	OEB	1	6	7	3			I just try to remain calm and try to think clearly.
2	1		1	OEB	7	7	1	7	Take a deep breath and talk through the solution with those around me	Yes, I avoid eye contact with the teacher		If I have people with me, I do not feel anxious but if I am in a classroom without friends I panic to find a group
2	2		2	OEB	1	2	2	2		Think through the question clearly before answering	No. I just say what i think is the answer, and if i get it wrong, then i learn something new.
2	1		1	CMB	5	7	7	4	Consult with others			Join groups with people I know
2	1		2	OEB	3	6	6	2	I take a deep breath and try to answer the question by process of elimination and logical reason.		Take a deep breath and try to think rationally.
2	1		1	CMB	6	7	7	6	I usually try to rule out the really wrong answer and then guess if I am not sure of the answer.	I avoid volunteering to answer like the plague.	I thankfully have not been called on yet this class because I usually clam up and find myself unable to answer the question or speak at all, let alone find the correct response.	I have some trouble speaking with those I do not know, so I generally try to do most of my work alone.
2	1		1	OEB	1	3	7	2		Start the answer quietly and quickly build to speech volume without looking directly at the professor or any of the people around me. The worst that could happen is I get it wrong and someone out there checks that possibility off their list of answers.	Take a deep breath, then take my time answering. Don't look at anyone.	Focus on the problem. Break it into pieces.
2	1		1	OEB	2	4	6	1		Typically, I just won't raise my hand unless I'm 100% sure that my answer is correct.	Take a deep breath and answer the question
2	2		2	OEB	Not used in my class	6	Not used in my class	1			I might look down but eventually look up to answer the question.
2	1		1	OEB	4	4	7	6			I'm not sure of anything I do to reduce anxiety if I am called on by name.	I try to work with people I am friends with it already know.
2	1		2	OEB	Not used in my class	5	6	3		I just look at the professor only when answering the question.	I don't look around at other classmates.	I would work with my friends.
2	1		2	OEB	Not used in my class	4	6	3		I usually try to avoid looking at anyone other than the professor if I'm answering his question.	Same as above, I'll direct my answer only to the professor. It's also nice when he repeats my answer to the class so I don't have to raise my voice.	I sit with my friend in this particular lecture so we usually work together and if he asks for a larger group, we talk to the people closest to us. Mostly I don't try to talk to anyone I don't know but it's a large lecture so having a friend is awesome.
2	1		1	OEB	2	7	7	7		Deep breaths	Attempt to respond with the correct response and calm down	Deep breaths
2	1		2	OEB	Not used in my class	6	Not used in my class	6			I try not to think about whether my answer is wrong or not.
2	1		1	OEB	Not used in my class	7	7	6		I try to avoid being called on.	I hope I know the answer.	I try to sit next to people who I can easily talk to.
2	1		1	OEB	Not used in my class	3	7	2		There is nothing I can do besides answer the question.	Breathe and answer the question	Don't be awkward and just say hi to people
2	1		2	OEB	Not used in my class	Not used in my class	Not used in my class	1		He usually just asks who picked "A" raise your hand, "B" raise your hand, etc; and the majority of the class participates including me. But when he asks for the rational I usually don't speak up.
2	2		1	OEB	Not used in my class	Not used in my class	Not used in my class	5	We do not use clickers in my biology course, however, I do feel like the scenario above would cause me to experience anxiety. I would think positive thoughts and encourage myself that I can do it.			I realize that I have to work with others in order to receive points, so I remind myself to do it for the grade.
2	1		1	OEB	Not used in my class	7	7	3			No, I simply just answer the question.
2	2		1	OEB	1	2	2	1		remember not to take myself too seriously, and don't worry about getting it wrong. not knowing is why we're all there to begin with.	remember not to take myself too seriously, and don't worry about getting it wrong. not knowing is why we're all there to begin with.
2	1		1	OEB	Not used in my class	7	7	4		I try to avoid answering the question	I freeze	I try to sit with my friends
2	2		1	OEB	Not used in my class	4	7	6		I try not to answer the question		I sit with others in class
2	1		2	OEB	1	5	6	5		I try to forget that there are many people looking at me so I will only focus on the professors eyes.	I would try to breath and talk to myself from inside that I can answer this question and if the answer was wrong then there is no shame.	Sometimes I might start with a question out of the topic so I feel more comfortable.
2	1		1	OEB	3	6	5	1	I usually just answer it as fast as I can.	I usually don't volunteer because I would rather infer from others' responses.	Usually when I'm called on by name, it's because I looked the professor in the eye. If I don't know the answer, I won't look him/her in the eye.
2	2		1	OEB	4	3	4	2			Take a deep breath
2	1		1	OEB	Not used in my class	6	7	7				try to suck it up
2	1		2	OEB	Not used in my class	7	7	2		I never volunteer. I would rather listen to what others think about the answer.	There is nothing I can do except answer the question and move on.
2	1		1	OEB	3	4	4	2	Look at all the answers and try and select the best one		Just focus my thoughts on the subject and try to give the smartest answer
2	2		1	OEB	4	7	7	4			Take deep breaths and hope for the best.	Stay Quiet
2	1		1	OEB	Not used in my class	2	Not used in my class	3	We don't use clickers, but when answering a question I usually consult others.			I usually get nervous, because I usually am not sure of the answer to the questions asked. So I try to figure it out with others around me.
2	1		1	OEB	Not used in my class	6	Not used in my class	5		I just do it if I have to even if I feel anxious about it		I just find someone to do the group work with and then I do t feel as anxious
2	1		1	OEB	3	3	4	2	Take a deep breath.	I do not volunteer and do not make eye contact with the professor so i am not chosen.	Try to formulate my words before speaking them.
2	1		2	OEB	Not used in my class	5	5	2		I try to make sure I don't get called on.	I see if I know the answer, if not I try to signal to my friends for help.
2	1		1	OEB	5	6	7	6	I try to make sure my answer is right, answer quickly, and confer with someone I know if I can.	I just sit quietly and go over the answer in my head.	I just breathe deeply and try not to stutter or speak too quietly in these situations, and make sure I phrase my answer well.	I don't insert myself or my opinion too much, I just sit on the fringe of the group and offer my input when asked.
2	1		1	OEB	Not used in my class	3	4	3		I generally do not volunteer unless I am very sure I have the right answer.	I just try to focus on the question and give it my best shot.	I try to talk to the person in a casual way and stick to the task at hand.
2	2		2	OEB	Not used in my class	Not used in my class	7	6		I don't do anything, I just try my best to answer the question	I just try to answer the question the best I can	I don't do anything, I just participate with my classmates
2	1		1	OEB	1	2	2	1			no i just answer the question i just dont love speaking in front of big groups
2	1		1	CMB	5	6	Not used in my class	4	The clicker questions are timed and over so quickly that it's difficult to use any coping mechanisms.	Looking to others to answer the question and avoid all eye contact.		By sitting in the same place each day, I can utilize the same group members and am not faced with new people every time.
2	1		1	OEB	4	6	6	3	I talk with the people next to me to see what they are thinking	I usually do not volunteer to answer a question		I work with friends that I know well.
2	1		1	CMB	Not used in my class	5	5	3		I just don't actively answer the question out loud, I think about and answer the question in my head	I would try to just take a deep breath before answering
2	2		2	OEB	1	5	5	1		I answer the question and hope I got it right	I answer the question and hope I got it right
2	1		2	OEB	Not used in my class	1	1	7		I just know I won't raise my hand to volunteer.
2	2		1	OEB	1	2	4	2		I look down at the ground or straight ahead	I just take a moment to breathe and think before I answer	I usually just do my own work and maybe ask them what they got near the end
2	2		1	OEB	1	6	5	1	Yes I try to look over my notes and illuminate incorrect answers		I try to think over the information we learned and connect the information with the questions.!
2	1		2	OEB	4	5	5	2	Pay more attention in class; clicker questions only cause anxiety because of the limited time to answer	pay more attention in class, review before class, read the book, etc.	pay more attention in class, review before class, read the book, etc.
2	1		1	OEB	1	4	5	3		I usually try to not volunteer but when I do I just go over the answer again and again in my head before saying it out loud.	I just go over the answer or look down at my paper at the answer so I know what i'm talking about.	I just try and be friendly so that we can get the work done as quickly as possible.
2	2		1	OEB	Not used in my class	1	4	2			I don't really do anything apart from try to figure out the answer.	I usually answer the question first by myself, then confirm it with the people around me.
2	1		1	OEB	5	7	7	4	Just take a deep breath and reflect on what I've learned. I also ask my friend when our professor tells us to collaborate on what we chose and why.	I don't raise my hand, but think in my head what I would say if I was called on.		This gives me a little bit more peace knowing that someone can explain why or why not my answer can be right or wrong.
2	1		1	OEB	2	5	6	1		I just do not answer usually. I mean I have an idea in my head but scared to be wrong.		I try to work with people I know.
2	1		1	OEB	Not used in my class	4	4	3		I typically do not volunteer to answer the question unless I'm certain that my answer is correct	Sometimes I look up the answer before the professor calls on someone so that if I'm called on I know that I won't answer incorrectly	I usually sit around people that I would feel comfortable working with
2	1		1	OEB	1	3	Not used in my class	4				I try to be as friendly as possible to who I am sitting next to.
2	1		1	OEB	1	1	3	1			This only causes me anxiety if I do not know the answer. I just try to answer the best I can.
2	1		1	OEB	2	6	6	2		i dont volunteer
2	2		1	CMB	Not used in my class	Not used in my class	Not used in my class	4				I just try to do the work on my own usually.
2	1			OEB	3	6	6	4			I just try to answer the question to the best of my ability. It helps when I read the slideshow before class so I know more about what is going on.
2	1		2	OEB	2	7	7	3		I don't make eye contact with my professor.		I just go with the flow, and if I know something, I contribute.
2	1		1	OEB	Not used in my class	4	5	2			No, I get stuck and I'm not sure how to deal with it
2	2		1	OEB	1	2	2	1			No, I just answer the question. I may stumble and get it wrong, giving me the most anxiety at that point.
2	1		2	OEB	Not used in my class	3	Not used in my class	2		Take a deep breath and check with my group before volunteering to answer		Just process the information with my group, maybe ask a TA for help
2	1		1	CMB	6	6	6	1	I try to go through the answers in order to find the correct one- but it usually just causes stress because it is for accuracy and I try to do perfect on everything and when I don't it bothers me.	I usually do not volunteer even if I do think I understand the answer.	I will get my thoughts together and make sense of the answer completely before answering.
2	2		1	OEB	4	3	4	3	I remember that nobody in the class would know if I answered incorrectly.	I remember that everyone cannot always be correct.	I remember that everyone cannot always be correct.	I do my best to contribute.
2	1		1	OEB	Not used in my class	6	7	4		I just try to slouch down in my seat so that the professor does not call on me since he can't see me in the back	I try to be cool about answering the question so that I do not start to get nervous or cry if I do not get it right	I try to speak first so that I look like I understand what I am doing when sometimes I do not
2	2		1	OEB	3	4	5	5	Not necessarily, I just try to answer the best I can. Time limits are usually what cause anxiety.	Try to avoid eye contact if I don't know the answer.		Try to be more personable and make conversation with them.
2	1		2	OEB	4	4	5	1	I try to calm down and focus on finding an answer	No because i don't normally volunteer	I try to feel confident in my answer
2	2		1	CMB	2	2	7	1	I try and relax and read through the question as quickly and thoroughly as possible
2	1		1	OEB	Not used in my class	Not used in my class	Not used in my class	2				Sometimes I will ask a TA
2	1		2	OEB	Not used in my class	4	4	4			I giggle
2	1		2	OEB	Not used in my class		3	3		breathe
2	1		1	OEB	Not used in my class	7	7	7		I take a deep breath and remind myself that I want this. I want to be in the course, I want to ask stupid question and receive helpful criticism, and I want the ability to learn.	Again I just breath. It seems so silly to say that, but when the body is in a heightened state of stress most people forget to breath and by taking a moment, even the smallest of moments to relax and gather your thoughts, you are more likely to be able to answer the question with less stress.	I honestly have a really hard time working with groups because of the anxiety it causes me; however, I tell myself I at least have to try. I need to receive a good grade, and I need to become more comfortable working with people. So I use group activities as an opportunity to get out of my comfort zone and learn something new.
2	1		1	OEB	Not used in my class	7	7	5		I just answer the question and get it over with	I just answer the question, if its wrong then its wrong. I doubt I'm the only one to get the wrong answer	Talking to people in general makes me very uneasy. But if it's for a grade, I'll tough it out and do it.
2	2		1	OEB	2	3	3	3		I answer the question in my head	I rehearse an answer in case I get called on	Just start talking to get the awkwardness out of the way
2	1		1	OEB	Not used in my class	3	4	1		Usually let other begin the conversation or answer first then add to or agree with what has been stated
2	2		1	CMB	1	2	3	2		If I don't know the answer I know I don't have to volunteer. This relieves the slight anxiety I have.	There is nothing you really can do, either you know the answer or not. If you don't and get called on you have to realize that there are other people in the class that also don't know the answer.
2	1		1	CMB	3	7	7	2		i don't look at the teacher	nothing, disappear
2	2		1	OEB	2	2	4	2			I don't do anything in particular besides answering the question to the best of my knowledge.	I don't really get anxious in this situation, but knowing the other group members' names is always helpful.
2	1		2	OEB	Not used in my class	2	2	7				I try to work with people I know or just work alone.
2	2		1	OEB	2	4	6	4		Ensure that I know the answer to the question before answering it.	Ensure that I know the answer to the question before answering it.
2	1		1	OEB	3	6	7	2		i just do not raise my hand or volunteer myself rather than just waiting for someone else to answer and listen to the answer and the teachers discussion following
2	2		1	OEB	Not used in my class	3	4	3		I just carefully think out my response.	Take two deep breaths.	I try to be relaxed and calm in the group setting.
2	1		2	OEB	1	1	2	2			I just take a deep breath	If anyhting i will just work by myself
2	2		1	OEB	4	6	6	3	read the question slowly	try to think of an answer	think before I speak
2	1		2	OEB	3	5	5	7		i breathe	i breathe	try to breathe and try to make the best of it
2	1		1	OEB	Not used in my class	6	6	7		I usually don't answer, but if I have to, I just try to remember that everyone in there is just another student and trying to learn just like I am. It doesn't always work.		I usually sit next to friends so I don't have to worry too much but when I sit near other people, again, I just try to remind myself that everyone else are students just trying to learn like me.
2	2		1	OEB	Not used in my class	6	7	3		Try to carefully think of what I'm going to say.
2	2		1	OEB	2	5	7	5	Just focus on answering the question.		Provide a proper answer to the question.	No, breathing exercises or something would probably help but I usually just start sweating.
2	2		1	OEB	Not used in my class	2	3	1		I just clear my head and answer to the best of my ability. My teacher is very supportive and accepting of pretty much all answers.	I just clear my head and answer to the best of my ability. My teacher is very supportive and accepting of pretty much all answers.
2	2		1	OEB	Not used in my class	1	1	7		I usually take a deep breath before answering and make as sure as possible it is the correct answer.
2	1		1	OEB	6	7	6	5	ask neighbor	repeat the answer several times in my head before announce it in a classroom
2	2		1	CMB	2	3	3	1		Remember my response most likely isn't being graded.	Pay attention to know the material.
2	2		1	OEB	5	5	7	4	I only experience anxiety from clicker questions if I am unsure of the answer. I typically can resolve this by making sure I have the right answer from either my notes, fellow students, or internet.	I typically would not volunteer to speak my answer in front of the class, due to the anxiety it causes me but speaking with the instructor 1 on 1 when he walks around the room asking different groups their answers isn't as bad.	I take a drink of water typically to try to gather my voice and draw my thoughts together then speak.	This class is rather large so every time we form groups it is typically with new people, but lately I have ended up sitting by this one Indian guy I don't know his name. But having a familiar person in my group has reduced my anxiety from meeting new individuals and making sure my answer is coming across right.
2	1		1	CMB	Not used in my class	Not used in my class	Not used in my class	6		I do not answer questions to avoid anxiety.		Having the help of others reduces stress and anxiety.
2	1		1	OEB	Not used in my class	7	7	5		Deep breathing	deep breathing
2	2		1	OEB	Not used in my class	Not used in my class	Not used in my class	4				I usually will introduce myself to the person i work with and talk directly about the problem at hand and then will get to know them a little better.
2	1		1	OEB	Not used in my class	7	7	6		I tried to avoid eye contact and try not to panic.	I shake and hope I don't mess up.	laugh.
2	1		1	OEB	Not used in my class	7	6	5		Click my pen	Click my pen
2	2		1	OEB	Not used in my class	5	4	3		I usually try and not answer the question because it makes me nervous.
2	2		1	OEB	2	3	3	1		I just take a couple of deep breathes and then I try my best to answer correctly	I just take a couple of deep breathes and then I try my best to answer correctly	I try to introduce myself first or be the first to say anything to help break the ice
2	1		1	OEB	Not used in my class	7	7	5	It causes anxiety when I am not able to eliminate other answers as easily. I talk with people around me and try to use common sense when answering questions that I am not sure about.	I do not like being called on to answer a question unless I know the correct answer. I will usually fidget to lower my anxiety.	I do not like being called on to answer a question unless I know the correct answer. I will usually fidget to lower my anxiety.
2	2		1	CMB	Not used in my class	3	5	2			Breathe and think through it
2	1		2	OEB	Not used in my class	4	4	1		No, I usually just give it my best shot.	I try to work really hard answering the question in my group in order to feel less intimidated if I were to get called upon.
2	2		2	OEB	5	5	6	4		Don't answer
2	1		1	CMB	1	7	7	6		I have an anxiety disorder; I can't really control it.
2	2		2	OEB	Not used in my class	3	2	1	Discuss with my friends why I chose that answer.	I just do a little cough but once I get to talking, my anxiety disappears.
2	1		1	CMB	4	4	4	1		I remember that there is no shame in answering incorrectly.	I realize that willingness to answer is much more important than always being correct.
2	1		2	OEB	2	Not used in my class	Not used in my class	5				I try my best and offer as much help as I can to help my group.
2	2		1	CMB	2	6	6	3				Meeting new people
2	2		1	CMB	4	3	7	3	I just try to eliminate wrong answers first and then make an educated response.	I try not to look at the professor to reduce my anxiety.	I just hope I get the answer right at that point and don't say anything stupid.
2	2		1	OEB	Not used in my class	6	Not used in my class	2		Paying attention prevents anxiety.
2	1		1	CMB	3	7	7	5		I do not volunteer to answer		Usually stay semi quiet
2	1		1	CMB	5	5	6	3	I look back at the lecture slides and my notes from the readings to double check my answers.	I generally do not volunteer to answer, but if I did I would only volunteer when I am certain I am correct.	This also has not happened yet, but I think I would try to take a deep breath and gather my thoughts to make then concise.
2	1		1	CMB	3	5	7	5	I talk to the people around me.	I don't volunteer to answer.		I try to sit around people I feel like I can work with.
2	1		1	OEB	Not used in my class	4	6	3		make sure I know what I want to say before I have to answer.	Make sure I know what I am going to say and try to make sure it is right.	be friendly and easy to talk to.
2	2		2	CMB	2	3	4	2	I prevent any anxiety by making sure I look over the material before class.	I don't raise my hand.	I would just look at the professor and not all the faces looking at me.
2	1		2	OEB	Not used in my class	6	7	7				I try to just ask nicely if i can work them sometimes i tell them it make me nervous to talk to people.
2	1		1	OEB	3	1	6	4	I always try to complete the readings that are assigned before class in case some answers are found there. Other times i listen to the class to see which answers are most popular and go with my gut if im struggling with a question.	I usually just wont volunteer, even if im positive that i know the answer to the question being asked.	I try to stay calm and remember what we have previously learned in order to come up with the answer.	I usually make sure i am sitting close to other people when i walk into class, just to make sure that i will have a group to work with. And i'll ask the people around me if they would like to work together.
2	1		1	CMB	4	6	7	4	With the Learning Catalytics we are allowed to talk to the people around us about the question before submitting the response. When I do that, it reduces my anxiety because I can be more assured I have the correct answer.	I usually just know that I will not be the one to volunteer. There are more outgoing people in that class than me.	If I think that I might potentially be called on I will try and think of what I might say in my head before they ask. If I am totally unaware that they are going to call on me then I do not really have time to do anything.	I just try and get involved, and I try to not seem as socially awkward as really I am. I actually enjoy group work though because it is a good way to hear other people's thoughts and to get to know your classmates.
2	2		1	CMB	1	4	7	3		Do not make eye contact
2	2		1	CMB	2	4	4	3		I rationalize my answer as best as possible.	I rationalize my answer as best as possible.
2	1		2	CMB	1	4	2			i am afraid i will say the incorrect answer and others with judge me but I tell myself that other people probably got the question wrong too	stay calm; refer to my previous answer (i am afraid i will say the incorrect answer and others with judge me but I tell myself that other people probably got the question wrong too)
2	2		1	CMB	2	5	7	2	Most times I do not have anxiety when answering clicker questions, but some days I forget to have my computer ready. To reduce anxiety, I usually have MasteringBiology already pulled up, so I do not get anxious and feel like I am going to miss the clicker questions.	This does cause anxiety for me. To reduce anxiety, I try to pay attention and know everything, so I do not answer the question incorrectly.	In my current Biology class, my professor does not know my name yet, so this particular problem is not too great of a worry for me. If this did happen, I would just try to be prepared to answer any question at any time.	This does not cause as much anxiety as answering questions in front of the whole class. To reduce this anxiety, I sit with people who are my friends.
2	1		1	CMB	1	1	1	1	Study notes before class.
2	1		1	OEB	4	6	6	4				Try to be friendly with my fellow classmates
2	2		1	OEB	Not used in my class	7	7	4		Focus on breathing.	Focus on breathing.
2	2		1	CMB	2	6	6	4		i just dont answer	give it my best guess and hope i hit somewhere close	i chime in my thoughts whenever i feel its needed
2	1		2	CMB	4	7	7	1		I'm trying to answer the questions quickly and correctly	I try to ignore other people in the room and tack to the teacher directly
2	1		2	CMB	6	Not used in my class	Not used in my class	6		I usually don't answer questions, I just listen.
2	2		1	CMB	Not used in my class	7	7	6	I breathe and start from the beginning of the question and gather all the knowledge I know about the topic question	Usually I somehow repeat the question in my own words to give myself time to collect my own thoughts so that i feel better prepared	There is no way to reduce this anxiety. You answer the question and hopefully don't cease up or go brain dead	Just go straight to asking about the material and avoid asking personal information about each other
2	1		1	CMB	1	2	5	3		I don't volunteer if I don't know the answer	I just answer to best of my ability
2	1		1	CMB	1	3	4	1		Take a deep breath	Take a deep breath
2	1		1	CMB	Not used in my class	4	4	1		I try to only look at the professor and ignore the other students	I try to only look at the professor and ignore the other students
2	1		1	OEB	Not used in my class	3	7	4		Answer if I know it. Tell him I don't know if I don't.	Answer and hope it's right.	Not really. It's more stressful when you don't know who to work with, like on days my friends aren't with me. Then I just find someone.
2	1		1	CMB	2	6	6	5	Does not cause much anxiety; may look over notes quickly to reassure myself of the correct answer.		I answer the question clearly and confidently.	I generally continue to work on my own or with only 1 or 2 other students.
2	1		1	CMB	4	7	7	4	Ask for help from the people around me	Try to stay calm	Think about the question asked and not jump to an answer	working with others helps my anxiety
2	2		2	CMB	1	3	4	2		I just answer confidently so that I at least kind of sound like I know what Im talking about.	I answer confidently and think about it deeply.
2	1		2	CMB	2	5	7	1	I work with those sitting around me to feel more confident about my answer.	I usually try to make a concrete answer with those sitting around me so that we can answer with confidence.	I try to think about what I am going to say for a second before I say it aloud.
2	1		1	CMB	5	3	6	5	Look at my notes			Just work with friends
2	1		1	CMB	5	4	7	2	Typically I go back through my notes to remember the specifics of what we just talked about so I can make sure I get the right answer.	Sometimes I try to look up the answer to the question the instructor is asking just to quiz myself and see if I am right.	This freaks me out due to the idea that I may not be right or in the circumstance that my answer makes absolutely no sense, then I have just embarrassed myself. For the most part, in lecture, I don't freak out as much because I know the chances of me getting randomly called on are slim. However, in a smaller class, I know that I very well could be called on, therefore, when the instructor asks a …	This doesn't stress me out as bad. The only factor that stresses me out is the idea that if I am not as confident on a topic and my partner is not either, then that means neither one of us know what is going on, so we are both completely lost. However, typically going through notes with the partner as we are working on our activity really helps out.
2	1		2	OEB	Not used in my class	3	6	1	I ask the person next to me what they think the answer is to double check my answer.	I say the answer in a question tone and speak quietly.	I try to avoid this situation, but I usually will have check my answer with the person next to me.
2	1		1	OEB	1	5	6	2		I just breathe for a moment and remind myself that mistakes are okay and are the only way you can learn	I just breathe for a moment and remind myself that incorrect answers are okay
2	1		1	OEB	5	7	7	3	Ask neighbors to compare answers		breathe
2	1		1	OEB	Not used in my class	3	7	3			I have anxiety because I am put on the spot and want to provide the correct answer. Usually I look down at my notes or fidget a little while answering. My techniques don't help much.
2	2		2	OEB	Not used in my class	Not used in my class	Not used in my class	2			Answer as quickly as possible
2	2		1	CMB	2	3	5	2		I just don't answer out loud.	I panic a little but then try to answer what I think is right.
2	2		1	CMB	4	4	1	1	I just trust my instincts.
2	1		1	CMB	2	5	7	4				Not work with the class
2	1		1	CMB	4	Not used in my class	Not used in my class	7		I usually think of the answer in my head and try to avoid being called on.	I try to take deep breaths and try to think of the right answer.	I just try to think that most people probably don't like working in groups either.
2	2		1	CMB	3	6	6	2	I try to take deep breaths.		I have not been called on, but I don't know what I would do if I were to be called. I would probably freeze and not do anything.
2	2		1	CMB	5	6	6	2				Make sure the group is productive
2	1		1	CMB	1	4	7	2		Don't answer the question	Try to answer it as best as possible	Get over it
2	1		1	OEB	3	Not used in my class	Not used in my class	2	If I feel stressed about the particular clicker question I will collaborate with someone next to me, come to a solid answer, and move on.	I prefer to observe rather than be vocal, in a classroom setting. So if the Professor called on me I would probably rationalize what he asked into the best possible answer. But, I would ultimately prefer not to be called on.	I would most likely be very nervous at first, then I would probably just answer the question to get it over with.
2	2		1	CMB	2	5	6	2	Talk to my neighbors	Clear my mind to only the question being asked	Clear my mind to only the question being asked
2	2		2	CMB	4	6	6	4	I read in advance to know the answers.	I try to provide the best answer possible.	I try to provide the best reasoning that I have.
2	1		1	CMB	5	6	5	1	I review the book to double check that my answer is correct which relieves stress	No if I get called on I will answer the question		I work with the people around me to come up with the correct answer
2	2		1	OEB	1	2	4	2		I let others answer it first.
2	1		1	CMB	6	Not used in my class	Not used in my class	6				i try to make a joke to whoever is near me or jus avoid talking
2	1		1	CMB	4	7	7	2		I don't volunteer.		I work with friends.
2	1		1	OEB	2	5	6	2		Take a calming breath	Take a few seconds to gather my thoughts
2	1		1	OEB	Not used in my class	5	7	1		I talk to my classmates to make sure my response sounds okay/logical before I speak	I talk to my classmates to make sure my response sounds okay/logical before I speak
2	2		2	CMB	4	4	5	1	I try to study better the day before the class to prepare me better.
2	1		1	CMB	4	7	7	5		I just don't answer.		I work with my friend, but I try to do the work on my own
2	2		1	CMB	2	3	4	3			Try to just clear my head
2	1		1	CMB	2	1	Not used in my class	1	Discuss with the people around me			No anxiety i feel comfortable with my group
2	1		1	OEB	1	4	6	4		I look like I am busy or inquisitively looking at the slides	I say um and do not make eye contact, I play with my hair or pick at my nails	I find familiar people near by instead of strangers.
2	1		1	OEB	4	2	5	2	Just take a deep breath and try to think the question through.	Think about the question asked.
2	1		1	CMB	1	7	Not used in my class	7		I talk to the people around me about the question		I talk to the people in my group
2	1			CMB	3	5	Not used in my class	4		Look down so I don't get called on
2	1		1	CMB	4	7	7	3	Just hope for the best, or talk to neighbors	No, just hope I am not called on	Normal trying to calm yourself down
2	1		1	CMB	4	4	2	4	No i usually just answer the question and ask the people around me	Think of the correct answer	no just try to answer correctly
2	1		1	CMB	3	7	7	6	I just try to work out the problem the best I can in my head.	I just pray that I am not called on to answer.
2	1		1	CMB	Not used in my class	7	7	5		I just state that I do not know the answer in hopes that they pick someone else
2	1		2	CMB	4	7	7	5	I try to be as sure as possible about getting the right answer	To reduce the anxiety, I make sure that I do not volunteer	I try to breathe and collect my thoughts so I can answer the question to the best of my ability	I take a deep breath and turn to the person next to me and I usually try to speak first. When the other person speaks first, it increases my anxiety and I usually can't think of things to say. And I worry that this makes me come off as unfriendly.
2	1		1	CMB	4	5	6	3	When we talk about it with people around us I don't feel much anxiety			I try and suggest answers without seeming pushy.
2	2		1	CMB	4	7	Not used in my class	1	I try to get help from others around me, because we are allowed to discuss the questions before answering them.	I try to give the best effort I can to try and answer the question in a well thought out manner.
2	1		1	OEB	Not used in my class	6	7	2		Remember there's tons of other people that feel the same way	Just let it happen and wing it! Who cares what people think and then try to forget what happened
2	1		1	OEB	2	4	5	3		I do not typically volunteer to answer	Try to think of the correct answer.	Try to communicate with the partners and get the correct answer.
2	1		1	OEB	4	5	6	3	I just make sure I look at all the answers before selecting one.	I normally don't answer questions in class.		I just talk to my group members about what we think the answers are.
2	1		1	CMB	3	4	Not used in my class	3	I listen to what others think the answer is and discuss the options with those around me
2	1		1	CMB	Not used in my class	5	7	3		Finish it quickly	Answer to the best of my knowledge
2	1		1	OEB	Not used in my class	6	Not used in my class	1		I just don't say anything even if i know the answer.	This has never happened to me but I can't imagine it would go well. I would probably struggle to say anything and it probably wouldn't make sense.
2	1		1	CMB	2	3	Not used in my class	4		I most often do not offer my answer.		I usually just work by myself because this causes less anxiety than trying to interact with someone I don't know well.
2	1		1	OEB	2	5	6	1	No, i just try my best and answer the question.	Try not to be called on.	Not much you can do. You just have to suck it up and give your best answer.
2	1		1	OEB	1	4	6	1		I normally do not volunteer, so I usually take no measures to reduce my anxiety.	I take a deep breath, think through the question, and answer with what I think is correct.
2	2		1	OEB	6	7	Not used in my class	4	I usually study more so I know the answers			Talk out information and conclude with others what the answer is
2	1		2	OEB	4	5	6	3			I try to ignore the people looking at me in the class
2	1		1	OEB	1	1	4	1			I try to look at my notes and remember the lecture.	I try to start the conversation because it's awkward for most people. Not just me.
2	1		1	OEB	Not used in my class	4	7	6		Make myself as least noticable as possible so I'm not called on
2	1		1	CMB	3	6	7	4	Deep breaths and focus.	Not really. I just do not volunteer to answer.	Deep breaths.
2	1		2	OEB	Not used in my class	Not used in my class	Not used in my class	6				I try to contribute as much as I can but other than that I just flip through my notes and try to look busy for the duration of the activity.
2	1		1	CMB	4	7	7	4	I try to re-read or think about it for a second then go with what comes to mind first.	I don't volunteer. There are way too many people in this and even chemistry classes for me to talk in front of.
2	2		1	CMB	5	5	Not used in my class	5	Make sure I have the right answer.	Don't volunteer unless 100000% sure of answer.	Take a second to get my thoughts together before answering.	Work with the same individuals in class all year.
2	1		2	OEB	4	4	Not used in my class	2	I look at the notes I took already took to confirm my answer. If not, I just go with what I think is the best answer.	I will look at my notes to see if what my possible answer is is correct so that I don't say that wrong answer out loud.		I ask my partners about their views of the questions to try to understand the assignment better.
2	2		2	OEB	Not used in my class	3	3	1		Slow my breathing	Don't look around
2	1		1	OEB	Not used in my class	2	3	2			I ignore others	I try to pair up with someone I know
2	1		1	CMB	4	5	6	3	I just try to make sure I understand what is being asked and try to make sure I am getting the correct answer.	I try to make sure that I know my answer is correct before volunteering.
2	1		1	CMB	2	3	7	1		avoid eye contact
2	2		1	CMB	3	6	7	2				I simply introduce myself and try to make things less awkward when working with others.
2	1		2	CMB	4	7	7	7				I just try to answer if i can.
2	1		2	CMB	1	4	4	1			just try to think it through
2	1		1	CMB	5	6	7	2	I take a deep breath and look at my answer and if I can, verify in my notes that ir is the correct answer before I say anything out loud	this doesnt cause me much anxiety but like above I'll take a deep breath and verify my answer.	I slightly panic and ask my friends sittin next to me and ask what the answer is
2	1		1	CMB	4	7	7	7		I get less focused on lecture or topic and anxious avoid being called on.	pray quickly	Chew gum
2	1		2	CMB	2	5	7	2		I do not raise my hand		I sit with friends
